# Supplementary material for: 1,1′-(2,5-Dimethyl­thio­phene-3,4-di­yl)diethanone
Source: Acta Crystallogr Sect E Struct Rep Online. 2011 Aug 2;67(Pt 9):o2219. doi: 10.1107/S1600536811029710 (PMC3200822; doi:10.1107/S1600536811029710)
Supplement: Supplementary file 1 [file e-67-o2219-sup1.cif]

##############################################################################
#                                                                            #
# This CIF contains the data in a paper accepted for publication in          #
# Acta Crystallographica Section E. It conforms to the requirements of       #
# Notes for Authors for Acta Crystallographica Section E, and has been       #
# peer reviewed under the auspices of the IUCr Commission on Journals.       #
#                                                                            #
# Full details of the Crystallographic Information File format               #
# are given in the paper "The Crystallographic Information File (CIF):       #
# a New Standard Archive File for Crystallography" by S. R. Hall, F. H.      #
# Allen and I. D. Brown [Acta Cryst. (1991), A47, 655-685].                  #
#                                                                            #
# The current version of the core CIF dictionary is obtainable from          #
# ftp://ftp.iucr.org/pub/cif_core.dic.                                       #
#                                                                            #
# Software is freely available for graphical display of the structure(s)     #
# in this CIF. For information consult the CIF software page                 #
# http://www.iucr.org/resources/cif/software.                                #
#                                                                            #
# This file may be used for bona fide research purposes within the           #
# scientific community so long as proper attribution is given to the journal # 
# article from which it was obtained.                                        #
#                                                                            #
##############################################################################
data_I
_audit_creation_method     SHELXL-97
_chemical_name_systematic
;
1,1'-(2,5-Dimethylthiophene-3,4-diyl)diethanone
;
_chemical_name_common     ?
_chemical_formula_moiety     ?
_chemical_formula_sum     'C10 H12 O2 S'
_chemical_formula_iupac     'C10 H12 O2 S'
_chemical_formula_weight     196.26
_chemical_melting_point     363
_symmetry_cell_setting     monoclinic
_symmetry_space_group_name_H-M     'C c'
loop_
    _symmetry_equiv_pos_as_xyz
    'x, y, z'
    'x, -y, z+1/2'
    'x+1/2, y+1/2, z'
    'x+1/2, -y+1/2, z+1/2'
_cell_length_a     12.142(2)
_cell_length_b     12.129(2)
_cell_length_c     27.446(6)
_cell_angle_alpha     90.00
_cell_angle_beta     99.387(2)
_cell_angle_gamma     90.00
_cell_volume     3987.8(14)
_cell_formula_units_Z     16
_cell_measurement_reflns_used     3384
_cell_measurement_theta_min     2.42
_cell_measurement_theta_max     23.88
_cell_measurement_temperature     296(2)
_exptl_crystal_description     block
_exptl_crystal_colour     colourless
_exptl_crystal_size_max     0.38
_exptl_crystal_size_mid     0.30
_exptl_crystal_size_min     0.21
_exptl_crystal_density_diffrn     1.308
_exptl_crystal_density_meas     ?
_exptl_crystal_density_method     'not measured'
_exptl_crystal_F_000     1664
_exptl_absorpt_coefficient_mu     0.289
_exptl_absorpt_correction_type     multi-scan
_exptl_absorpt_process_details     '(SADABS; Sheldrick, 2004)'
_exptl_absorpt_correction_T_min     0.8982
_exptl_absorpt_correction_T_max     0.9419
_exptl_special_details     ?
_diffrn_ambient_temperature     296(2)
_diffrn_radiation_type     MoK\a
_diffrn_radiation_wavelength     0.71073
_diffrn_radiation_source     'fine-focus sealed tube'
_diffrn_radiation_monochromator     graphite
_diffrn_measurement_device_type     'Bruker SMART APEXII CCD area-detector'
_diffrn_measurement_method     'phi and omega scans'
_diffrn_detector_area_resol_mean     ?
_diffrn_reflns_number     14665
_diffrn_reflns_av_R_equivalents     0.0314
_diffrn_reflns_av_sigmaI/netI     0.0507
_diffrn_reflns_theta_min     2.39
_diffrn_reflns_theta_max     25.50
_diffrn_reflns_theta_full     25.50
_diffrn_measured_fraction_theta_max     0.999
_diffrn_measured_fraction_theta_full     0.999
_diffrn_reflns_limit_h_min     -14
_diffrn_reflns_limit_h_max     14
_diffrn_reflns_limit_k_min     -14
_diffrn_reflns_limit_k_max     14
_diffrn_reflns_limit_l_min     -32
_diffrn_reflns_limit_l_max     33
_diffrn_standards_number     0
_diffrn_standards_interval_count     0
_diffrn_standards_interval_time     0
_diffrn_standards_decay_%     0
_refine_special_details
;
Refinement of <i>F</i>^2^ against ALL reflections. The weighted <i>R</i>-factor
<i>wR</i> and goodness of fit <i>S</i> are based on <i>F</i>^2^, conventional
<i>R</i>-factors <i>R</i> are based on <i>F</i>, with <i>F</i> set to zero for
negative <i>F</i>^2^. The threshold expression of <i>F</i>^2^ >
\s(<i>F</i>^2^) is used only for calculating <i>R</i>-factors(gt) <i>etc</i>.
and is not relevant to the choice of reflections for refinement.
<i>R</i>-factors based on <i>F</i>^2^ are statistically about twice as large
as those based on <i>F</i>, and <i>R</i>- factors based on ALL data will be
even larger.
;
_reflns_number_total     7205
_reflns_number_gt     4969
_reflns_threshold_expression     I>2\s(I)
_refine_ls_structure_factor_coef     Fsqd
_refine_ls_matrix_type     full
_refine_ls_R_factor_all     0.0758
_refine_ls_R_factor_gt     0.0432
_refine_ls_wR_factor_gt     0.0800
_refine_ls_wR_factor_ref     0.0915
_refine_ls_goodness_of_fit_ref     1.019
_refine_ls_restrained_S_all     1.019
_refine_ls_number_reflns     7205
_refine_ls_number_parameters     485
_refine_ls_number_restraints     2
_refine_ls_hydrogen_treatment     constr
_refine_ls_weighting_scheme     calc
_refine_ls_weighting_details
         'calc w=1/[\s^2^(Fo^2^)+(0.0329P)^2^+1.3235P] where P=(Fo^2^+2Fc^2^)/3'
_atom_sites_solution_hydrogens     geom
_atom_sites_solution_primary     direct
_atom_sites_solution_secondary     difmap
_refine_ls_shift/su_max     0.001
_refine_ls_shift/su_mean     0.000
_refine_diff_density_max     0.171
_refine_diff_density_min     -0.233
_refine_ls_extinction_method     none
_refine_ls_extinction_coef     ?
_refine_ls_abs_structure_details     'Flack (1983), 3486 Friedel pairs'
_refine_ls_abs_structure_Flack     0.05(7)
loop_
    _atom_type_symbol
    _atom_type_description
    _atom_type_scat_dispersion_real
    _atom_type_scat_dispersion_imag
    _atom_type_scat_source
    'C' 'C' 0.0033 0.0016
                         'International Tables Vol C Tables 4.2.6.8 and 6.1.1.4'
    'H' 'H' 0.0000 0.0000
                         'International Tables Vol C Tables 4.2.6.8 and 6.1.1.4'
    'O' 'O' 0.0106 0.0060
                         'International Tables Vol C Tables 4.2.6.8 and 6.1.1.4'
    'S' 'S' 0.1246 0.1234
                         'International Tables Vol C Tables 4.2.6.8 and 6.1.1.4'
_computing_data_collection     'APEX2 (Bruker, 2004)'
_computing_cell_refinement     'SAINT (Bruker, 2004)'
_computing_data_reduction     'SAINT (Bruker, 2001)'
_computing_structure_solution     'SHELXS97 (Sheldrick, 2008)'
_computing_structure_refinement     'SHELXL97 (Sheldrick, 2008)'
_computing_molecular_graphics     'SHELXTL  (Sheldrick, 2008)'
_computing_publication_material     'SHELXL97 (Sheldrick, 2008)'
loop_
    _atom_site_type_symbol
    _atom_site_label
    _atom_site_fract_x
    _atom_site_fract_y
    _atom_site_fract_z
    _atom_site_U_iso_or_equiv
    _atom_site_adp_type
    _atom_site_calc_flag
    _atom_site_refinement_flags
    _atom_site_occupancy
    _atom_site_symmetry_multiplicity
    _atom_site_disorder_assembly
    _atom_site_disorder_group
    C C1 0.1299(4) 0.1176(4) 0.4644(2) 0.0439(13) Uani d . 1 1 . .
    C C2 0.0669(4) 0.1446(4) 0.4207(2) 0.0401(13) Uani d . 1 1 . .
    C C3 -0.0256(4) 0.0686(3) 0.40549(18) 0.0402(12) Uani d . 1 1 . .
    C C4 -0.0279(3) -0.0142(3) 0.43893(16) 0.0451(10) Uani d . 1 1 . .
    C C5 0.2301(5) 0.1710(4) 0.4926(2) 0.0554(16) Uani d . 1 1 . .
    H H5A 0.2746 0.2015 0.4700 0.083 Uiso calc R 1 1 . .
    H H5B 0.2731 0.1173 0.5132 0.083 Uiso calc R 1 1 . .
    H H5C 0.2076 0.2287 0.5128 0.083 Uiso calc R 1 1 . .
    C C6 0.0987(4) 0.2391(4) 0.3911(2) 0.0437(13) Uani d . 1 1 . .
    C C7 -0.1085(4) 0.0924(4) 0.36101(17) 0.0473(10) Uani d . 1 1 . .
    C C8 -0.1080(4) -0.1097(3) 0.44085(17) 0.0620(13) Uani d . 1 1 . .
    H H8A -0.1834 -0.0828 0.4352 0.093 Uiso calc R 1 1 . .
    H H8B -0.0927 -0.1441 0.4727 0.093 Uiso calc R 1 1 . .
    H H8C -0.0985 -0.1626 0.4158 0.093 Uiso calc R 1 1 . .
    C C9 0.1385(4) 0.2160(4) 0.34303(15) 0.0575(12) Uani d . 1 1 . .
    H H9A 0.1178 0.2760 0.3206 0.086 Uiso calc R 1 1 . .
    H H9B 0.1049 0.1491 0.3290 0.086 Uiso calc R 1 1 . .
    H H9C 0.2182 0.2081 0.3488 0.086 Uiso calc R 1 1 . .
    C C10 -0.1952(4) 0.0083(4) 0.34150(19) 0.0743(15) Uani d . 1 1 . .
    H H10A -0.2475 0.0008 0.3640 0.112 Uiso calc R 1 1 . .
    H H10B -0.1598 -0.0614 0.3381 0.112 Uiso calc R 1 1 . .
    H H10C -0.2339 0.0316 0.3099 0.112 Uiso calc R 1 1 . .
    C C11 0.2336(3) 0.7569(3) 0.43718(15) 0.0421(10) Uani d . 1 1 . .
    C C12 0.1384(4) 0.7388(4) 0.40351(18) 0.0393(12) Uani d . 1 1 . .
    C C13 0.0706(4) 0.6523(4) 0.4191(2) 0.0379(13) Uani d . 1 1 . .
    C C14 0.1126(4) 0.6077(4) 0.4636(2) 0.0433(13) Uani d . 1 1 . .
    C C15 0.3259(4) 0.8407(4) 0.43894(17) 0.0675(13) Uani d . 1 1 . .
    H H15A 0.3723 0.8218 0.4150 0.101 Uiso calc R 1 1 . .
    H H15B 0.3700 0.8411 0.4713 0.101 Uiso calc R 1 1 . .
    H H15C 0.2941 0.9124 0.4316 0.101 Uiso calc R 1 1 . .
    C C16 0.0998(4) 0.8043(3) 0.35802(16) 0.0460(10) Uani d . 1 1 . .
    C C17 -0.0341(4) 0.6062(4) 0.38910(18) 0.0432(12) Uani d . 1 1 . .
    C C18 0.0672(5) 0.5167(4) 0.4928(2) 0.0597(17) Uani d . 1 1 . .
    H H18A 0.0370 0.4588 0.4707 0.090 Uiso calc R 1 1 . .
    H H18B 0.0096 0.5460 0.5092 0.090 Uiso calc R 1 1 . .
    H H18C 0.1264 0.4877 0.5169 0.090 Uiso calc R 1 1 . .
    C C19 0.1763(4) 0.8807(4) 0.33769(18) 0.0662(13) Uani d . 1 1 . .
    H H19A 0.1419 0.9050 0.3055 0.099 Uiso calc R 1 1 . .
    H H19B 0.2448 0.8433 0.3353 0.099 Uiso calc R 1 1 . .
    H H19C 0.1915 0.9433 0.3591 0.099 Uiso calc R 1 1 . .
    C C20 -0.0254(4) 0.5480(4) 0.34209(16) 0.0579(12) Uani d . 1 1 . .
    H H20A -0.0164 0.4704 0.3483 0.087 Uiso calc R 1 1 . .
    H H20B 0.0378 0.5756 0.3290 0.087 Uiso calc R 1 1 . .
    H H20C -0.0922 0.5605 0.3187 0.087 Uiso calc R 1 1 . .
    C C21 0.3487(3) -0.0066(3) 0.13375(16) 0.0452(10) Uani d . 1 1 . .
    C C22 0.4442(4) 0.0093(4) 0.16737(18) 0.0397(12) Uani d . 1 1 . .
    C C23 0.5136(4) 0.0960(4) 0.1516(2) 0.0395(14) Uani d . 1 1 . .
    C C24 0.4702(4) 0.1402(4) 0.1073(2) 0.0412(13) Uani d . 1 1 . .
    C C25 0.2538(4) -0.0864(4) 0.13179(18) 0.0595(12) Uani d . 1 1 . .
    H H25A 0.2771 -0.1578 0.1223 0.089 Uiso calc R 1 1 . .
    H H25B 0.1918 -0.0614 0.1081 0.089 Uiso calc R 1 1 . .
    H H25C 0.2317 -0.0911 0.1638 0.089 Uiso calc R 1 1 . .
    C C26 0.4849(4) -0.0570(3) 0.21115(17) 0.0468(10) Uani d . 1 1 . .
    C C27 0.6200(4) 0.1393(4) 0.18038(19) 0.0457(13) Uani d . 1 1 . .
    C C28 0.5153(5) 0.2308(5) 0.0799(2) 0.0621(17) Uani d . 1 1 . .
    H H28A 0.4779 0.2985 0.0851 0.093 Uiso calc R 1 1 . .
    H H28B 0.5034 0.2137 0.0452 0.093 Uiso calc R 1 1 . .
    H H28C 0.5939 0.2387 0.0915 0.093 Uiso calc R 1 1 . .
    C C29 0.4078(4) -0.1369(4) 0.23122(17) 0.0653(13) Uani d . 1 1 . .
    H H29A 0.3862 -0.1943 0.2075 0.098 Uiso calc R 1 1 . .
    H H29B 0.3425 -0.0985 0.2375 0.098 Uiso calc R 1 1 . .
    H H29C 0.4457 -0.1687 0.2614 0.098 Uiso calc R 1 1 . .
    C C30 0.6137(4) 0.1957(3) 0.22774(17) 0.0581(12) Uani d . 1 1 . .
    H H30A 0.6874 0.2024 0.2465 0.087 Uiso calc R 1 1 . .
    H H30B 0.5677 0.1535 0.2462 0.087 Uiso calc R 1 1 . .
    H H30C 0.5820 0.2677 0.2212 0.087 Uiso calc R 1 1 . .
    C C31 -0.0373(4) 0.1242(4) 0.1086(2) 0.0409(13) Uani d . 1 1 . .
    C C32 0.0215(4) 0.0999(4) 0.1535(2) 0.0373(13) Uani d . 1 1 . .
    C C33 0.1135(4) 0.1744(3) 0.16831(18) 0.0390(12) Uani d . 1 1 . .
    C C34 0.1199(3) 0.2560(3) 0.13392(15) 0.0438(10) Uani d . 1 1 . .
    C C35 -0.1391(5) 0.0656(4) 0.0813(2) 0.0583(17) Uani d . 1 1 . .
    H H35A -0.1332 -0.0119 0.0883 0.087 Uiso calc R 1 1 . .
    H H35B -0.1435 0.0773 0.0464 0.087 Uiso calc R 1 1 . .
    H H35C -0.2050 0.0943 0.0919 0.087 Uiso calc R 1 1 . .
    C C36 -0.0130(4) 0.0059(4) 0.1833(2) 0.0445(13) Uani d . 1 1 . .
    C C37 0.1960(3) 0.1528(4) 0.21315(17) 0.0464(10) Uani d . 1 1 . .
    C C38 0.1999(4) 0.3480(3) 0.13055(18) 0.0620(13) Uani d . 1 1 . .
    H H38A 0.2176 0.3837 0.1621 0.093 Uiso calc R 1 1 . .
    H H38B 0.1667 0.4004 0.1063 0.093 Uiso calc R 1 1 . .
    H H38C 0.2670 0.3191 0.1211 0.093 Uiso calc R 1 1 . .
    C C39 -0.0535(4) 0.0325(4) 0.22985(16) 0.0580(12) Uani d . 1 1 . .
    H H39A -0.1235 0.0707 0.2225 0.087 Uiso calc R 1 1 . .
    H H39B 0.0001 0.0785 0.2500 0.087 Uiso calc R 1 1 . .
    H H39C -0.0634 -0.0345 0.2473 0.087 Uiso calc R 1 1 . .
    C C40 0.2819(3) 0.2373(4) 0.23302(17) 0.0615(13) Uani d . 1 1 . .
    H H40A 0.3211 0.2133 0.2645 0.092 Uiso calc R 1 1 . .
    H H40B 0.2458 0.3064 0.2369 0.092 Uiso calc R 1 1 . .
    H H40C 0.3339 0.2461 0.2104 0.092 Uiso calc R 1 1 . .
    O O1 0.1038(3) 0.3320(2) 0.40784(13) 0.0705(9) Uani d . 1 1 . .
    O O2 -0.1062(2) 0.1817(3) 0.34011(12) 0.0668(9) Uani d . 1 1 . .
    O O3 0.0032(3) 0.7933(3) 0.33761(11) 0.0626(9) Uani d . 1 1 . .
    O O4 -0.1202(2) 0.6078(3) 0.40579(13) 0.0688(9) Uani d . 1 1 . .
    O O5 0.5817(3) -0.0474(2) 0.23140(12) 0.0665(9) Uani d . 1 1 . .
    O O6 0.7055(2) 0.1377(3) 0.16305(12) 0.0677(9) Uani d . 1 1 . .
    O O7 -0.0166(3) -0.0868(2) 0.16659(12) 0.0658(8) Uani d . 1 1 . .
    O O8 0.1926(2) 0.0637(2) 0.23397(12) 0.0605(8) Uani d . 1 1 . .
    S S1 0.07809(11) -0.00057(11) 0.48785(5) 0.0531(4) Uani d . 1 1 . .
    S S2 0.23678(11) 0.67089(12) 0.48713(5) 0.0541(4) Uani d . 1 1 . .
    S S3 0.34281(10) 0.08175(12) 0.08483(5) 0.0522(4) Uani d . 1 1 . .
    S S4 0.01417(10) 0.23984(11) 0.08442(5) 0.0525(4) Uani d . 1 1 . .
loop_
    _atom_site_aniso_label
    _atom_site_aniso_U_11
    _atom_site_aniso_U_22
    _atom_site_aniso_U_33
    _atom_site_aniso_U_12
    _atom_site_aniso_U_13
    _atom_site_aniso_U_23
    C1 0.043(3) 0.049(3) 0.041(3) -0.005(2) 0.011(2) 0.004(3)
    C2 0.041(3) 0.040(3) 0.041(4) -0.005(3) 0.010(3) -0.001(3)
    C3 0.036(2) 0.040(3) 0.046(3) -0.002(2) 0.009(2) -0.003(2)
    C4 0.046(2) 0.040(2) 0.052(3) -0.0078(19) 0.015(2) -0.003(2)
    C5 0.049(3) 0.073(3) 0.043(4) -0.018(3) 0.006(3) -0.005(3)
    C6 0.034(3) 0.043(3) 0.053(3) -0.002(2) 0.005(2) 0.003(2)
    C7 0.039(2) 0.051(3) 0.053(3) 0.001(2) 0.010(2) -0.002(2)
    C8 0.066(3) 0.053(3) 0.071(3) -0.023(2) 0.025(3) 0.003(2)
    C9 0.057(3) 0.062(3) 0.056(3) 0.002(2) 0.015(2) 0.009(2)
    C10 0.050(3) 0.087(4) 0.078(4) -0.015(3) -0.012(3) 0.000(3)
    C11 0.039(2) 0.045(2) 0.044(2) -0.0095(19) 0.0109(19) -0.005(2)
    C12 0.040(3) 0.036(2) 0.042(3) -0.003(2) 0.008(2) -0.0013(19)
    C13 0.040(3) 0.034(3) 0.039(3) -0.005(2) 0.005(3) -0.003(2)
    C14 0.044(3) 0.043(3) 0.042(3) -0.007(2) 0.005(3) -0.003(2)
    C15 0.057(3) 0.073(3) 0.069(3) -0.030(3) 0.002(2) -0.003(3)
    C16 0.051(3) 0.041(3) 0.046(3) 0.009(2) 0.009(2) 0.006(2)
    C17 0.043(3) 0.039(3) 0.047(3) 0.001(2) 0.003(2) 0.006(2)
    C18 0.070(4) 0.061(3) 0.049(4) -0.018(3) 0.012(3) 0.001(3)
    C19 0.069(3) 0.057(3) 0.072(3) -0.015(2) 0.010(3) 0.016(3)
    C20 0.059(3) 0.058(3) 0.052(3) -0.002(2) -0.004(2) -0.011(2)
    C21 0.041(2) 0.043(2) 0.053(3) -0.008(2) 0.010(2) -0.007(2)
    C22 0.033(3) 0.041(3) 0.046(3) 0.000(2) 0.011(2) -0.003(2)
    C23 0.032(3) 0.040(3) 0.047(4) 0.001(2) 0.009(3) -0.006(3)
    C24 0.039(3) 0.045(3) 0.040(3) -0.008(2) 0.008(2) -0.009(3)
    C25 0.048(2) 0.061(3) 0.072(3) -0.024(2) 0.016(2) -0.004(3)
    C26 0.049(3) 0.041(3) 0.051(3) -0.004(2) 0.011(2) -0.007(2)
    C27 0.039(3) 0.042(3) 0.055(3) -0.005(2) 0.005(2) 0.002(2)
    C28 0.070(4) 0.064(3) 0.050(4) -0.016(3) 0.004(3) 0.005(3)
    C29 0.076(3) 0.052(3) 0.067(3) -0.005(2) 0.010(3) 0.020(2)
    C30 0.060(3) 0.054(3) 0.056(3) -0.006(2) -0.002(2) -0.006(2)
    C31 0.046(3) 0.039(3) 0.039(3) -0.006(2) 0.011(3) -0.002(2)
    C32 0.034(3) 0.037(3) 0.042(4) -0.002(2) 0.010(3) 0.000(2)
    C33 0.043(3) 0.034(2) 0.041(3) -0.002(2) 0.010(2) -0.003(2)
    C34 0.046(2) 0.041(2) 0.047(3) -0.0033(19) 0.012(2) 0.001(2)
    C35 0.064(4) 0.059(3) 0.050(4) -0.013(3) 0.002(3) 0.006(3)
    C36 0.040(3) 0.043(3) 0.050(3) -0.003(2) 0.004(2) 0.006(2)
    C37 0.037(2) 0.052(3) 0.050(3) 0.002(2) 0.008(2) -0.003(2)
    C38 0.062(3) 0.049(3) 0.075(3) -0.021(2) 0.012(3) 0.000(2)
    C39 0.053(3) 0.065(3) 0.057(3) -0.004(2) 0.013(2) 0.014(2)
    C40 0.046(3) 0.066(3) 0.070(4) -0.011(2) 0.000(2) 0.001(3)
    O1 0.089(2) 0.0401(18) 0.084(3) -0.0120(17) 0.0214(19) -0.0049(17)
    O2 0.061(2) 0.063(2) 0.071(2) 0.0018(17) -0.0037(17) 0.0143(18)
    O3 0.0558(19) 0.067(2) 0.060(2) -0.0011(15) -0.0072(16) 0.0114(16)
    O4 0.0389(18) 0.089(2) 0.080(2) -0.0106(16) 0.0149(17) -0.0050(19)
    O5 0.0523(19) 0.066(2) 0.077(2) 0.0014(16) 0.0002(18) 0.0154(18)
    O6 0.0384(18) 0.092(2) 0.073(2) -0.0116(17) 0.0114(16) -0.0069(19)
    O7 0.085(2) 0.0436(18) 0.071(2) -0.0106(17) 0.0194(17) -0.0003(16)
    O8 0.0559(19) 0.0557(19) 0.066(2) -0.0016(15) -0.0001(15) 0.0159(16)
    S1 0.0551(9) 0.0545(8) 0.0502(9) -0.0083(6) 0.0100(7) 0.0104(6)
    S2 0.0500(8) 0.0611(8) 0.0471(9) -0.0126(6) -0.0039(6) 0.0002(7)
    S3 0.0482(8) 0.0592(8) 0.0464(9) -0.0120(6) -0.0008(6) -0.0015(7)
    S4 0.0577(9) 0.0525(8) 0.0468(9) -0.0106(7) 0.0074(7) 0.0097(7)
_geom_special_details
;
All e.s.d.'s (except the e.s.d. in the dihedral angle between two l.s. planes)
are estimated using the full covariance matrix. The cell e.s.d.'s are taken
into account individually in the estimation of e.s.d.'s in distances, angles
and torsion angles; correlations between e.s.d.'s in cell parameters are only
used when they are defined by crystal symmetry. An approximate (isotropic)
treatment of cell e.s.d.'s is used for estimating e.s.d.'s involving l.s.
planes.
;
loop_
    _geom_bond_atom_site_label_1
    _geom_bond_atom_site_label_2
    _geom_bond_site_symmetry_2
    _geom_bond_distance
    _geom_bond_publ_flag
    C1 C2 . 1.352(7) ?
    C1 C5 . 1.480(7) ?
    C1 S1 . 1.731(5) ?
    C2 C3 . 1.461(7) ?
    C2 C6 . 1.491(7) ?
    C3 C4 . 1.364(6) ?
    C3 C7 . 1.478(6) ?
    C4 C8 . 1.519(5) ?
    C4 S1 . 1.710(5) ?
    C5 H5A . 0.9600 ?
    C5 H5B . 0.9600 ?
    C5 H5C . 0.9600 ?
    C6 O1 . 1.215(5) ?
    C6 C9 . 1.504(6) ?
    C7 O2 . 1.228(5) ?
    C7 C10 . 1.501(6) ?
    C8 H8A . 0.9600 ?
    C8 H8B . 0.9600 ?
    C8 H8C . 0.9600 ?
    C9 H9A . 0.9600 ?
    C9 H9B . 0.9600 ?
    C9 H9C . 0.9600 ?
    C10 H10A . 0.9600 ?
    C10 H10B . 0.9600 ?
    C10 H10C . 0.9600 ?
    C11 C12 . 1.374(6) ?
    C11 C15 . 1.508(5) ?
    C11 S2 . 1.718(4) ?
    C12 C13 . 1.441(6) ?
    C12 C16 . 1.490(6) ?
    C13 C14 . 1.358(7) ?
    C13 C17 . 1.505(7) ?
    C14 C18 . 1.519(7) ?
    C14 S2 . 1.720(5) ?
    C15 H15A . 0.9600 ?
    C15 H15B . 0.9600 ?
    C15 H15C . 0.9600 ?
    C16 O3 . 1.221(5) ?
    C16 C19 . 1.484(6) ?
    C17 O4 . 1.209(5) ?
    C17 C20 . 1.489(6) ?
    C18 H18A . 0.9600 ?
    C18 H18B . 0.9600 ?
    C18 H18C . 0.9600 ?
    C19 H19A . 0.9600 ?
    C19 H19B . 0.9600 ?
    C19 H19C . 0.9600 ?
    C20 H20A . 0.9600 ?
    C20 H20B . 0.9600 ?
    C20 H20C . 0.9600 ?
    C21 C22 . 1.373(6) ?
    C21 C25 . 1.499(5) ?
    C21 S3 . 1.710(4) ?
    C22 C23 . 1.456(6) ?
    C22 C26 . 1.463(6) ?
    C23 C24 . 1.355(7) ?
    C23 C27 . 1.495(7) ?
    C24 C28 . 1.487(7) ?
    C24 S3 . 1.721(5) ?
    C25 H25A . 0.9600 ?
    C25 H25B . 0.9600 ?
    C25 H25C . 0.9600 ?
    C26 O5 . 1.221(5) ?
    C26 C29 . 1.513(6) ?
    C27 O6 . 1.211(5) ?
    C27 C30 . 1.481(6) ?
    C28 H28A . 0.9600 ?
    C28 H28B . 0.9600 ?
    C28 H28C . 0.9600 ?
    C29 H29A . 0.9600 ?
    C29 H29B . 0.9600 ?
    C29 H29C . 0.9600 ?
    C30 H30A . 0.9600 ?
    C30 H30B . 0.9600 ?
    C30 H30C . 0.9600 ?
    C31 C32 . 1.353(7) ?
    C31 C35 . 1.514(7) ?
    C31 S4 . 1.713(5) ?
    C32 C33 . 1.443(7) ?
    C32 C36 . 1.502(7) ?
    C33 C34 . 1.379(5) ?
    C33 C37 . 1.478(6) ?
    C34 C38 . 1.492(5) ?
    C34 S4 . 1.722(4) ?
    C35 H35A . 0.9600 ?
    C35 H35B . 0.9600 ?
    C35 H35C . 0.9600 ?
    C36 O7 . 1.213(5) ?
    C36 C39 . 1.477(7) ?
    C37 O8 . 1.226(5) ?
    C37 C40 . 1.500(6) ?
    C38 H38A . 0.9600 ?
    C38 H38B . 0.9600 ?
    C38 H38C . 0.9600 ?
    C39 H39A . 0.9600 ?
    C39 H39B . 0.9600 ?
    C39 H39C . 0.9600 ?
    C40 H40A . 0.9600 ?
    C40 H40B . 0.9600 ?
    C40 H40C . 0.9600 ?
loop_
    _geom_angle_atom_site_label_1
    _geom_angle_atom_site_label_2
    _geom_angle_atom_site_label_3
    _geom_angle_site_symmetry_1
    _geom_angle_site_symmetry_3
    _geom_angle
    _geom_angle_publ_flag
    C2 C1 C5 . . 130.9(5) ?
    C2 C1 S1 . . 110.1(4) ?
    C5 C1 S1 . . 119.0(4) ?
    C1 C2 C3 . . 113.5(4) ?
    C1 C2 C6 . . 120.7(5) ?
    C3 C2 C6 . . 125.7(5) ?
    C4 C3 C2 . . 111.8(4) ?
    C4 C3 C7 . . 127.8(4) ?
    C2 C3 C7 . . 120.1(4) ?
    C3 C4 C8 . . 132.0(4) ?
    C3 C4 S1 . . 111.2(3) ?
    C8 C4 S1 . . 116.8(3) ?
    C1 C5 H5A . . 109.5 ?
    C1 C5 H5B . . 109.5 ?
    H5A C5 H5B . . 109.5 ?
    C1 C5 H5C . . 109.5 ?
    H5A C5 H5C . . 109.5 ?
    H5B C5 H5C . . 109.5 ?
    O1 C6 C2 . . 120.6(5) ?
    O1 C6 C9 . . 120.0(5) ?
    C2 C6 C9 . . 118.9(4) ?
    O2 C7 C3 . . 119.5(4) ?
    O2 C7 C10 . . 120.1(4) ?
    C3 C7 C10 . . 120.4(4) ?
    C4 C8 H8A . . 109.5 ?
    C4 C8 H8B . . 109.5 ?
    H8A C8 H8B . . 109.5 ?
    C4 C8 H8C . . 109.5 ?
    H8A C8 H8C . . 109.5 ?
    H8B C8 H8C . . 109.5 ?
    C6 C9 H9A . . 109.5 ?
    C6 C9 H9B . . 109.5 ?
    H9A C9 H9B . . 109.5 ?
    C6 C9 H9C . . 109.5 ?
    H9A C9 H9C . . 109.5 ?
    H9B C9 H9C . . 109.5 ?
    C7 C10 H10A . . 109.5 ?
    C7 C10 H10B . . 109.5 ?
    H10A C10 H10B . . 109.5 ?
    C7 C10 H10C . . 109.5 ?
    H10A C10 H10C . . 109.5 ?
    H10B C10 H10C . . 109.5 ?
    C12 C11 C15 . . 131.9(4) ?
    C12 C11 S2 . . 110.3(3) ?
    C15 C11 S2 . . 117.6(3) ?
    C11 C12 C13 . . 112.0(4) ?
    C11 C12 C16 . . 126.4(4) ?
    C13 C12 C16 . . 121.3(4) ?
    C14 C13 C12 . . 114.1(5) ?
    C14 C13 C17 . . 120.3(4) ?
    C12 C13 C17 . . 125.5(5) ?
    C13 C14 C18 . . 130.4(5) ?
    C13 C14 S2 . . 109.8(4) ?
    C18 C14 S2 . . 119.8(4) ?
    C11 C15 H15A . . 109.5 ?
    C11 C15 H15B . . 109.5 ?
    H15A C15 H15B . . 109.5 ?
    C11 C15 H15C . . 109.5 ?
    H15A C15 H15C . . 109.5 ?
    H15B C15 H15C . . 109.5 ?
    O3 C16 C19 . . 120.6(4) ?
    O3 C16 C12 . . 118.3(4) ?
    C19 C16 C12 . . 121.2(4) ?
    O4 C17 C20 . . 121.6(4) ?
    O4 C17 C13 . . 119.5(5) ?
    C20 C17 C13 . . 118.5(4) ?
    C14 C18 H18A . . 109.5 ?
    C14 C18 H18B . . 109.5 ?
    H18A C18 H18B . . 109.5 ?
    C14 C18 H18C . . 109.5 ?
    H18A C18 H18C . . 109.5 ?
    H18B C18 H18C . . 109.5 ?
    C16 C19 H19A . . 109.5 ?
    C16 C19 H19B . . 109.5 ?
    H19A C19 H19B . . 109.5 ?
    C16 C19 H19C . . 109.5 ?
    H19A C19 H19C . . 109.5 ?
    H19B C19 H19C . . 109.5 ?
    C17 C20 H20A . . 109.5 ?
    C17 C20 H20B . . 109.5 ?
    H20A C20 H20B . . 109.5 ?
    C17 C20 H20C . . 109.5 ?
    H20A C20 H20C . . 109.5 ?
    H20B C20 H20C . . 109.5 ?
    C22 C21 C25 . . 132.4(4) ?
    C22 C21 S3 . . 111.2(3) ?
    C25 C21 S3 . . 116.3(3) ?
    C21 C22 C23 . . 111.6(4) ?
    C21 C22 C26 . . 127.6(4) ?
    C23 C22 C26 . . 120.4(4) ?
    C24 C23 C22 . . 113.2(5) ?
    C24 C23 C27 . . 120.7(4) ?
    C22 C23 C27 . . 126.1(5) ?
    C23 C24 C28 . . 128.7(5) ?
    C23 C24 S3 . . 110.7(4) ?
    C28 C24 S3 . . 120.5(4) ?
    C21 C25 H25A . . 109.5 ?
    C21 C25 H25B . . 109.5 ?
    H25A C25 H25B . . 109.5 ?
    C21 C25 H25C . . 109.5 ?
    H25A C25 H25C . . 109.5 ?
    H25B C25 H25C . . 109.5 ?
    O5 C26 C22 . . 119.5(4) ?
    O5 C26 C29 . . 120.1(4) ?
    C22 C26 C29 . . 120.3(4) ?
    O6 C27 C30 . . 121.5(4) ?
    O6 C27 C23 . . 120.6(5) ?
    C30 C27 C23 . . 117.5(4) ?
    C24 C28 H28A . . 109.5 ?
    C24 C28 H28B . . 109.5 ?
    H28A C28 H28B . . 109.5 ?
    C24 C28 H28C . . 109.5 ?
    H28A C28 H28C . . 109.5 ?
    H28B C28 H28C . . 109.5 ?
    C26 C29 H29A . . 109.5 ?
    C26 C29 H29B . . 109.5 ?
    H29A C29 H29B . . 109.5 ?
    C26 C29 H29C . . 109.5 ?
    H29A C29 H29C . . 109.5 ?
    H29B C29 H29C . . 109.5 ?
    C27 C30 H30A . . 109.5 ?
    C27 C30 H30B . . 109.5 ?
    H30A C30 H30B . . 109.5 ?
    C27 C30 H30C . . 109.5 ?
    H30A C30 H30C . . 109.5 ?
    H30B C30 H30C . . 109.5 ?
    C32 C31 C35 . . 128.0(5) ?
    C32 C31 S4 . . 111.1(4) ?
    C35 C31 S4 . . 120.8(4) ?
    C31 C32 C33 . . 112.9(4) ?
    C31 C32 C36 . . 120.7(5) ?
    C33 C32 C36 . . 126.4(5) ?
    C34 C33 C32 . . 112.6(4) ?
    C34 C33 C37 . . 126.2(4) ?
    C32 C33 C37 . . 120.8(4) ?
    C33 C34 C38 . . 133.6(4) ?
    C33 C34 S4 . . 109.9(3) ?
    C38 C34 S4 . . 116.4(3) ?
    C31 C35 H35A . . 109.5 ?
    C31 C35 H35B . . 109.5 ?
    H35A C35 H35B . . 109.5 ?
    C31 C35 H35C . . 109.5 ?
    H35A C35 H35C . . 109.5 ?
    H35B C35 H35C . . 109.5 ?
    O7 C36 C39 . . 122.2(4) ?
    O7 C36 C32 . . 119.5(5) ?
    C39 C36 C32 . . 117.9(4) ?
    O8 C37 C33 . . 118.3(4) ?
    O8 C37 C40 . . 120.5(4) ?
    C33 C37 C40 . . 121.2(4) ?
    C34 C38 H38A . . 109.5 ?
    C34 C38 H38B . . 109.5 ?
    H38A C38 H38B . . 109.5 ?
    C34 C38 H38C . . 109.5 ?
    H38A C38 H38C . . 109.5 ?
    H38B C38 H38C . . 109.5 ?
    C36 C39 H39A . . 109.5 ?
    C36 C39 H39B . . 109.5 ?
    H39A C39 H39B . . 109.5 ?
    C36 C39 H39C . . 109.5 ?
    H39A C39 H39C . . 109.5 ?
    H39B C39 H39C . . 109.5 ?
    C37 C40 H40A . . 109.5 ?
    C37 C40 H40B . . 109.5 ?
    H40A C40 H40B . . 109.5 ?
    C37 C40 H40C . . 109.5 ?
    H40A C40 H40C . . 109.5 ?
    H40B C40 H40C . . 109.5 ?
    C4 S1 C1 . . 93.5(2) ?
    C11 S2 C14 . . 93.8(2) ?
    C21 S3 C24 . . 93.3(2) ?
    C31 S4 C34 . . 93.4(2) ?
loop_
    _geom_torsion_atom_site_label_1
    _geom_torsion_atom_site_label_2
    _geom_torsion_atom_site_label_3
    _geom_torsion_atom_site_label_4
    _geom_torsion_site_symmetry_1
    _geom_torsion_site_symmetry_2
    _geom_torsion_site_symmetry_3
    _geom_torsion_site_symmetry_4
    _geom_torsion
    _geom_torsion_publ_flag
    C5 C1 C2 C3 . . . . 179.5(5) ?
    S1 C1 C2 C3 . . . . 0.0(5) ?
    C5 C1 C2 C6 . . . . 3.7(9) ?
    S1 C1 C2 C6 . . . . -175.8(4) ?
    C1 C2 C3 C4 . . . . -0.3(6) ?
    C6 C2 C3 C4 . . . . 175.2(4) ?
    C1 C2 C3 C7 . . . . 174.2(4) ?
    C6 C2 C3 C7 . . . . -10.2(7) ?
    C2 C3 C4 C8 . . . . 177.8(4) ?
    C7 C3 C4 C8 . . . . 3.8(8) ?
    C2 C3 C4 S1 . . . . 0.4(5) ?
    C7 C3 C4 S1 . . . . -173.6(4) ?
    C1 C2 C6 O1 . . . . -61.2(7) ?
    C3 C2 C6 O1 . . . . 123.5(5) ?
    C1 C2 C6 C9 . . . . 111.0(5) ?
    C3 C2 C6 C9 . . . . -64.2(6) ?
    C4 C3 C7 O2 . . . . 165.7(4) ?
    C2 C3 C7 O2 . . . . -7.9(7) ?
    C4 C3 C7 C10 . . . . -14.1(7) ?
    C2 C3 C7 C10 . . . . 172.3(4) ?
    C15 C11 C12 C13 . . . . -176.3(4) ?
    S2 C11 C12 C13 . . . . -1.2(5) ?
    C15 C11 C12 C16 . . . . -1.7(8) ?
    S2 C11 C12 C16 . . . . 173.4(4) ?
    C11 C12 C13 C14 . . . . 0.9(6) ?
    C16 C12 C13 C14 . . . . -174.0(4) ?
    C11 C12 C13 C17 . . . . -174.9(4) ?
    C16 C12 C13 C17 . . . . 10.1(7) ?
    C12 C13 C14 C18 . . . . 179.7(5) ?
    C17 C13 C14 C18 . . . . -4.2(8) ?
    C12 C13 C14 S2 . . . . -0.2(6) ?
    C17 C13 C14 S2 . . . . 175.9(4) ?
    C11 C12 C16 O3 . . . . -164.6(4) ?
    C13 C12 C16 O3 . . . . 9.5(6) ?
    C11 C12 C16 C19 . . . . 15.6(7) ?
    C13 C12 C16 C19 . . . . -170.2(4) ?
    C14 C13 C17 O4 . . . . 61.3(7) ?
    C12 C13 C17 O4 . . . . -123.0(5) ?
    C14 C13 C17 C20 . . . . -111.7(5) ?
    C12 C13 C17 C20 . . . . 63.9(6) ?
    C25 C21 C22 C23 . . . . 177.8(4) ?
    S3 C21 C22 C23 . . . . -0.5(5) ?
    C25 C21 C22 C26 . . . . 5.0(8) ?
    S3 C21 C22 C26 . . . . -173.2(4) ?
    C21 C22 C23 C24 . . . . -1.1(6) ?
    C26 C22 C23 C24 . . . . 172.2(4) ?
    C21 C22 C23 C27 . . . . 176.3(4) ?
    C26 C22 C23 C27 . . . . -10.4(7) ?
    C22 C23 C24 C28 . . . . 178.8(5) ?
    C27 C23 C24 C28 . . . . 1.3(8) ?
    C22 C23 C24 S3 . . . . 2.1(5) ?
    C27 C23 C24 S3 . . . . -175.4(4) ?
    C21 C22 C26 O5 . . . . 164.3(4) ?
    C23 C22 C26 O5 . . . . -7.8(6) ?
    C21 C22 C26 C29 . . . . -15.6(7) ?
    C23 C22 C26 C29 . . . . 172.2(4) ?
    C24 C23 C27 O6 . . . . -59.7(7) ?
    C22 C23 C27 O6 . . . . 123.1(5) ?
    C24 C23 C27 C30 . . . . 113.2(5) ?
    C22 C23 C27 C30 . . . . -64.0(6) ?
    C35 C31 C32 C33 . . . . -179.4(5) ?
    S4 C31 C32 C33 . . . . -2.1(5) ?
    C35 C31 C32 C36 . . . . -1.3(8) ?
    S4 C31 C32 C36 . . . . 176.1(4) ?
    C31 C32 C33 C34 . . . . 1.5(6) ?
    C36 C32 C33 C34 . . . . -176.6(4) ?
    C31 C32 C33 C37 . . . . -172.0(4) ?
    C36 C32 C33 C37 . . . . 9.9(7) ?
    C32 C33 C34 C38 . . . . -177.1(4) ?
    C37 C33 C34 C38 . . . . -4.0(7) ?
    C32 C33 C34 S4 . . . . -0.2(5) ?
    C37 C33 C34 S4 . . . . 172.9(4) ?
    C31 C32 C36 O7 . . . . 59.9(6) ?
    C33 C32 C36 O7 . . . . -122.2(5) ?
    C31 C32 C36 C39 . . . . -113.3(5) ?
    C33 C32 C36 C39 . . . . 64.6(6) ?
    C34 C33 C37 O8 . . . . -163.6(4) ?
    C32 C33 C37 O8 . . . . 8.9(6) ?
    C34 C33 C37 C40 . . . . 16.5(7) ?
    C32 C33 C37 C40 . . . . -170.9(4) ?
    C3 C4 S1 C1 . . . . -0.4(4) ?
    C8 C4 S1 C1 . . . . -178.2(3) ?
    C2 C1 S1 C4 . . . . 0.2(4) ?
    C5 C1 S1 C4 . . . . -179.4(4) ?
    C12 C11 S2 C14 . . . . 1.0(3) ?
    C15 C11 S2 C14 . . . . 176.8(3) ?
    C13 C14 S2 C11 . . . . -0.4(4) ?
    C18 C14 S2 C11 . . . . 179.7(4) ?
    C22 C21 S3 C24 . . . . 1.4(4) ?
    C25 C21 S3 C24 . . . . -177.1(3) ?
    C23 C24 S3 C21 . . . . -2.0(4) ?
    C28 C24 S3 C21 . . . . -179.1(4) ?
    C32 C31 S4 C34 . . . . 1.7(4) ?
    C35 C31 S4 C34 . . . . 179.3(4) ?
    C33 C34 S4 C31 . . . . -0.9(3) ?
    C38 C34 S4 C31 . . . . 176.6(3) ?
loop_
    _geom_hbond_atom_site_label_D
    _geom_hbond_atom_site_label_H
    _geom_hbond_atom_site_label_A
    _geom_hbond_site_symmetry_A
    _geom_hbond_distance_DH
    _geom_hbond_distance_HA
    _geom_hbond_distance_DA
    _geom_hbond_angle_DHA
    C30 H30B O5 . 0.96 2.48 2.978(4) 112
    C35 H35C O6 1_455 0.96 2.44 3.276(6) 145
    C39 H39A O6 1_455 0.96 2.56 3.435(6) 152
data_global
_journal_date_recd_electronic     2011-06-24
_journal_date_accepted     2011-07-22
_journal_name_full     'Acta Crystallographica, Section E'
_journal_year     2011
_journal_volume     67
_journal_issue      9
_journal_page_first     o2219
_journal_page_last     o2219
_journal_paper_category     QO
_journal_coeditor_code     BT5559
_publ_contact_author_name     'Sheng Wang and Guohua Ding'
_publ_contact_author_address
;
 Department of chemistry and bioengineering, Guilin University of Technology,
 Guilin 541004, People's Republic of China
;
_publ_contact_author_email     'dinggh@glite.edu.cn; wangsheng@zhjnc.edu.cn'
_publ_contact_author_fax     '+86-773-589-6839'
_publ_contact_author_phone     '+86-773-589-6453'
_publ_section_title
;
1,1'-(2,5-Dimethylthiophene-3,4-diyl)diethanone
;
loop_
    _publ_author_name
    _publ_author_footnote
    _publ_author_address
    'Li, Chengpeng' .
;
Department of Chemistry and Bioengineering, Guilin University of Technology,
Guilin 541004, People's Republic of China
;
    'Qi, Qiaozheng' .
;
Department of Chemistry and Bioengineering, Guilin University of Technology,
Guilin 541004, People's Republic of China
;
    'Wang, Sheng' .
;
School of Chemistry Science and Technology, Zhanjiang Normal University,
Development Center for New Materials Engineering and Technology in
Universities of Guangdong, Zhanjiang 524048, People's Republic of China
;
    'Ding, Guohua' .
;
Department of Chemistry and Bioengineering, Guilin University of Technology,
Guilin 541004, People's Republic of China
;
