# Supplementary material for: 1,1′-(2,5-Dimethyl­thio­phene-3,4-di­yl)diethanone
Source: Acta Crystallogr Sect E Struct Rep Online. 2011 Aug 2;67(Pt 9):o2219. doi: 10.1107/S1600536811029710 (PMC3200822; doi:10.1107/S1600536811029710)
Supplement: Supplementary file 2 [file e-67-o2219-Isup2.hkl]

# 
# h,k,l, Fc-squared, Fo-squared, sigma(Fo-squared) and status flag 
# 
data_I
_shelx_title ' E in Cc' 
_shelx_refln_list_code          4 
_shelx_F_calc_maximum      448.77 
_exptl_crystal_F_000      1664.00 
_reflns_d_resolution_high  0.8255 
 
loop_ 
 _symmetry_equiv_pos_as_xyz 
 'x, y, z' 
 'x, -y, z+1/2' 
 'x+1/2, y+1/2, z' 
 'x+1/2, -y+1/2, z+1/2' 
 
_cell_length_a    12.1418 
_cell_length_b    12.1289 
_cell_length_c    27.4462 
_cell_angle_alpha  90.000 
_cell_angle_beta   99.387 
_cell_angle_gamma  90.000 
 
_shelx_F_squared_multiplier     1.000 
 
loop_ 
 _refln_index_h 
 _refln_index_k 
 _refln_index_l 
 _refln_F_squared_calc 
 _refln_F_squared_meas 
 _refln_F_squared_sigma 
 _refln_observed_status 
   5   1 -32      166.29      141.06     88.32 o 
   2   2 -32        3.18      139.85     79.42 o 
   4   2 -32      181.76      339.32     98.83 o 
   1   3 -32       60.37      -40.02     74.37 o 
   3   3 -32       21.38       15.16     77.81 o 
   3   1 -31      249.25      289.40     87.71 o 
   5   1 -31      152.19      243.53     92.36 o 
   7   1 -31       16.28       52.34     88.52 o 
   2   2 -31       65.32      221.90     85.28 o 
   4   2 -31        1.87       90.74     77.40 o 
   6   2 -31      558.84      549.30    108.12 o 
  -1   3 -31       93.07      198.46     90.14 o 
   1   3 -31      290.59      238.07     87.91 o 
   3   3 -31       77.94      180.67     82.66 o 
   5   3 -31       49.71      148.95     85.69 o 
   0   4 -31      234.73      342.55     94.78 o 
   2   4 -31      102.18      160.06     80.43 o 
   4   4 -31       27.76      -32.94     73.56 o 
   1   5 -31       69.92       83.47     82.25 o 
   3   5 -31      214.46       21.22     84.88 o 
   4   0 -30     1915.39     2225.49    148.14 o 
   6   0 -30     2469.75     3062.78    175.82 o 
   8   0 -30       59.91      109.54     87.10 o 
   3   1 -30      188.28      197.25     83.87 o 
   5   1 -30      125.10      119.44     80.43 o 
   7   1 -30      181.73      129.89     63.86 o 
   0   2 -30        9.23       68.71     71.14 o 
   2   2 -30        1.03      -74.17     67.70 o 
   4   2 -30      335.32      415.71     96.40 o 
   6   2 -30        1.78       14.35     73.36 o 
   8   2 -30       32.76       74.78     94.18 o 
  -1   3 -30      158.88      225.74     82.66 o 
   1   3 -30      244.34      119.04     80.64 o 
   3   3 -30       58.62      128.33     74.98 o 
   5   3 -30      122.03      252.82     89.33 o 
   7   3 -30       22.86       52.14     83.47 o 
  -2   4 -30      213.92      277.48     87.51 o 
   0   4 -30        0.37      131.16     79.42 o 
   2   4 -30      182.92      111.76     77.61 o 
   4   4 -30       89.17      -92.56     67.30 o 
   6   4 -30       61.50      -77.40     71.95 o 
  -1   5 -30      151.45        6.27     72.75 o 
   1   5 -30      285.46      196.44     82.66 o 
   3   5 -30       33.01      105.70     78.62 o 
   5   5 -30       38.09      152.99     82.25 o 
   2   6 -30      445.51      484.72     76.54 o 
   4   6 -30       34.24        8.16     81.95 o 
   1   1 -29       20.70      196.24     75.58 o 
   3   1 -29      404.87      394.70     89.12 o 
   5   1 -29      394.51      264.95     85.69 o 
   7   1 -29      146.79      102.15     59.19 o 
   9   1 -29       63.31       67.70     92.56 o 
   0   2 -29      910.54      914.89    111.76 o 
   2   2 -29       17.12      -58.41     67.10 o 
   4   2 -29      454.11      661.46    101.86 o 
   6   2 -29       64.57      126.51     78.21 o 
   8   2 -29      191.47      272.63    101.45 o 
  -3   3 -29       33.91       91.55     79.22 o 
  -1   3 -29      209.98      103.47     78.01 o 
   1   3 -29       30.03       61.24     68.51 o 
   3   3 -29        0.46      148.34     71.95 o 
   5   3 -29      475.58      540.41    103.07 o 
   7   3 -29       98.22      268.79     93.57 o 
  -2   4 -29      107.90      127.12     83.06 o 
   0   4 -29      640.89      562.44    101.45 o 
   2   4 -29        8.66        5.86     71.14 o 
   4   4 -29      336.59      442.59     97.61 o 
   6   4 -29       45.39       81.65     74.78 o 
  -3   5 -29      107.16      112.18     61.00 o 
  -1   5 -29      102.85      111.26    115.50 o 
   1   5 -29       32.21       69.16     54.21 o 
   3   5 -29      167.25      162.93     61.72 o 
   5   5 -29       24.42       89.60     58.37 o 
   7   5 -29      179.93       51.74     60.21 o 
   0   6 -29      126.57       60.80     62.35 o 
   2   6 -29       88.67       20.10     55.74 o 
   4   6 -29       58.18      136.11     61.63 o 
   6   6 -29      132.59      115.29     62.09 o 
   1   7 -29       18.15       22.99     59.18 o 
   3   7 -29       35.84      -78.51     52.34 o 
   4   0 -28      192.00      153.80     77.61 o 
   6   0 -28     2936.70     3158.37    171.38 o 
   8   0 -28      800.42      945.61    124.29 o 
   1   1 -28       99.52      156.63     69.93 o 
   3   1 -28     1331.19     1445.80    119.64 o 
   5   1 -28      127.75      100.53     66.79 o 
   7   1 -28       13.32       44.62     53.29 o 
   9   1 -28        4.35      -76.80     74.37 o 
  -2   2 -28      254.78      166.12     73.16 o 
   0   2 -28       86.96      241.10     79.02 o 
   2   2 -28      309.34      268.38     78.62 o 
   4   2 -28        7.55      -39.41     63.26 o 
   6   2 -28       30.75       63.46     73.56 o 
   8   2 -28      199.38       93.37     82.05 o 
  -3   3 -28       99.88      109.94     73.36 o 
  -1   3 -28      103.14      156.63     80.43 o 
   1   3 -28      592.84      778.28    105.29 o 
   3   3 -28       47.68       84.48     70.53 o 
   5   3 -28      196.37      162.89     79.63 o 
   7   3 -28      110.43      274.04     92.56 o 
   9   3 -28       46.57     -106.71     73.77 o 
  -4   4 -28      365.45      418.34     93.17 o 
  -2   4 -28      518.61      318.50     89.53 o 
   0   4 -28      273.90      295.17     72.96 o 
   2   4 -28      185.80      202.30     59.22 o 
   4   4 -28      813.20      806.54    100.24 o 
   6   4 -28       78.24       54.87     57.26 o 
   8   4 -28       41.56        7.74     55.77 o 
  -3   5 -28      191.97      137.49     71.54 o 
  -1   5 -28      154.10      349.97     77.91 o 
   1   5 -28      148.02      158.90     59.53 o 
   3   5 -28      111.72      114.17     56.02 o 
   5   5 -28      501.07      452.70     71.14 o 
   7   5 -28      187.31      128.64     62.17 o 
  -2   6 -28      119.37      115.78     58.94 o 
   0   6 -28     1263.90     1389.01    144.30 o 
   2   6 -28        9.87       14.37     52.88 o 
   4   6 -28       87.72      126.98     62.62 o 
   6   6 -28        0.39       57.94     54.23 o 
  -1   7 -28       38.01       54.55     55.06 o 
   1   7 -28       35.96       99.13     58.25 o 
   3   7 -28       35.79       18.12     56.49 o 
   5   7 -28      124.61      171.90    108.22 o 
  -1   1 -27      237.51      300.72     76.19 o 
   1   1 -27      631.61      555.16     91.75 o 
   3   1 -27      342.45      273.24     78.82 o 
   5   1 -27        0.75      -40.51     46.51 o 
   7   1 -27       45.42       -7.09     53.05 o 
   9   1 -27      191.12       66.29     78.21 o 
  -2   2 -27      340.07      139.24     75.79 o 
   0   2 -27      874.46     1048.88    111.15 o 
   2   2 -27       15.29       53.76     64.06 o 
   4   2 -27     1565.73     1603.24    125.91 o 
   6   2 -27      338.42      166.07     64.57 o 
   8   2 -27        1.23       31.12     70.94 o 
  10   2 -27       38.87      -88.52     78.41 o 
  -3   3 -27        1.28       13.54     70.94 o 
  -1   3 -27      171.83      241.51     76.80 o 
   1   3 -27      655.07      504.03     89.12 o 
   3   3 -27      127.29       36.98     66.69 o 
   5   3 -27      135.36      126.31     74.37 o 
   7   3 -27       45.71       66.49     73.56 o 
   9   3 -27        0.23     -104.48     70.53 o 
  -4   4 -27        7.30      -35.04     63.05 o 
  -2   4 -27      614.73      587.32     74.67 o 
   0   4 -27        2.19      -26.73     46.41 o 
   2   4 -27      117.96       95.44     51.71 o 
   4   4 -27       43.51       55.82     48.90 o 
   6   4 -27      482.80      410.85     68.77 o 
   8   4 -27       30.79      -24.28     52.79 o 
  -3   5 -27       59.61       82.73     51.47 o 
  -1   5 -27      408.47      366.21     64.18 o 
   1   5 -27      227.26      177.81     58.38 o 
   3   5 -27      123.34       48.16     52.46 o 
   5   5 -27      140.82       54.03     52.19 o 
   7   5 -27        6.37        8.32     54.11 o 
  -4   6 -27       11.57       22.76     57.54 o 
  -2   6 -27       90.15      102.24     55.64 o 
   0   6 -27      474.41      540.03     71.90 o 
   2   6 -27       19.06        9.79     48.60 o 
   4   6 -27      196.52       32.36     92.76 o 
   6   6 -27       29.58       37.60     52.15 o 
  -1   7 -27      208.48      130.35    102.46 o 
   1   7 -27       47.17       24.05     54.61 o 
   3   7 -27      180.72      178.61     60.09 o 
   5   7 -27      202.11      176.70     62.52 o 
   0   8 -27       18.57        6.38    142.78 o 
   2   8 -27       53.98      128.79     91.65 o 
   4   8 -27      114.21      271.25     67.13 o 
   2   0 -26       27.54      -79.63     55.17 o 
   4   0 -26      549.84      617.20     94.58 o 
   6   0 -26      851.62     1109.11    116.41 o 
   8   0 -26       32.16        5.86     68.11 o 
  -1   1 -26      490.66      381.36     82.66 o 
   1   1 -26      118.49      104.48     66.29 o 
   3   1 -26      423.51      489.22     63.56 o 
   5   1 -26        9.09        7.90     47.01 o 
   7   1 -26       75.83       54.67     51.16 o 
   9   1 -26       80.37       58.20     76.39 o 
  -2   2 -26      248.29      272.83     76.39 o 
   0   2 -26      110.05       83.87     63.86 o 
   2   2 -26     2566.59     2693.95    144.10 o 
   4   2 -26      731.82      725.33    101.25 o 
   6   2 -26       51.90       56.35    114.79 o 
   8   2 -26       13.57       -1.21     69.32 o 
  10   2 -26      626.35      202.30     91.35 o 
  -5   3 -26       38.39       -7.88     73.56 o 
  -3   3 -26       30.73       21.08     47.27 o 
  -1   3 -26      737.40      707.70    117.72 o 
   1   3 -26      296.19      363.42     58.58 o 
   3   3 -26      285.60      219.25     61.94 o 
   5   3 -26      645.08      604.38     68.09 o 
   7   3 -26      333.70      265.38     60.22 o 
   9   3 -26       15.76      -12.10     59.01 o 
  -6   4 -26       11.55      -37.40     92.86 o 
  -4   4 -26      439.41      500.47     66.88 o 
  -2   4 -26      120.98       57.21     66.49 o 
   0   4 -26      136.86       17.13     45.44 o 
   2   4 -26      349.90      214.06     67.20 o 
   4   4 -26      611.54      619.53     70.63 o 
   6   4 -26       12.90       50.12     52.26 o 
   8   4 -26       60.46       31.93     54.59 o 
  10   4 -26      292.30      394.19    158.44 o 
  -5   5 -26       25.35       -3.01    102.67 o 
  -3   5 -26      557.51      475.38     66.95 o 
  -1   5 -26      117.45      -60.01     95.79 o 
   1   5 -26       42.80       11.18     46.81 o 
   3   5 -26       65.29       46.68     48.07 o 
   5   5 -26       76.64      -34.19     86.40 o 
   7   5 -26       48.03       16.04     53.40 o 
   9   5 -26       56.86       -5.95     64.37 o 
  -4   6 -26      173.86      241.00     63.52 o 
  -2   6 -26       35.99       18.94     48.14 o 
   2   6 -26       10.55       33.88     48.73 o 
   4   6 -26      327.39      264.74     61.27 o 
   6   6 -26      455.02      226.66     61.44 o 
   8   6 -26      389.26      264.15     67.29 o 
  -3   7 -26       77.33      114.00     55.64 o 
  -1   7 -26      213.84      261.97    134.29 o 
   1   7 -26      107.90      142.64     70.94 o 
   3   7 -26       17.82       72.77     53.41 o 
   5   7 -26       20.02       83.13     60.93 o 
   7   7 -26      451.49      467.63     96.20 o 
  -2   8 -26       36.84       54.22    100.75 o 
   0   8 -26        0.13      -36.94     81.65 o 
   2   8 -26       35.58       44.34     51.66 o 
   4   8 -26      213.98      198.79     62.51 o 
   6   8 -26       79.55      116.55     58.44 o 
   1   9 -26       88.69      139.24     63.16 o 
   3   9 -26       51.63        1.56     53.51 o 
  -1   1 -25       30.33       80.84     61.44 o 
   1   1 -25      267.16      180.67     68.31 o 
   3   1 -25     1525.34     1569.08    144.10 o 
   5   1 -25       95.20      -39.67     42.11 o 
   7   1 -25       94.74       74.59     50.31 o 
   9   1 -25      199.91       -1.41     74.78 o 
  -4   2 -25       94.18       80.23     70.53 o 
  -2   2 -25     1948.89     1845.35    120.85 o 
   0   2 -25        2.09      -64.67     52.34 o 
   2   2 -25      594.76      580.42     89.12 o 
   4   2 -25      412.88      495.19     48.89 o 
   6   2 -25     2406.95     2347.91     79.57 o 
   8   2 -25       24.62       26.54     48.78 o 
  10   2 -25       61.19      -63.51    138.23 o 
  -7   3 -25       34.26      -14.35     79.63 o 
  -5   3 -25      213.84      105.01     50.47 o 
  -3   3 -25       74.15       56.79     43.77 o 
  -1   3 -25       42.57        8.72     42.98 o 
   1   3 -25      765.37      878.52     70.27 o 
   3   3 -25      125.66       56.35     45.49 o 
   5   3 -25      706.87      813.63     73.15 o 
   7   3 -25       83.52      141.30     50.06 o 
   9   3 -25       16.17       57.88     91.75 o 
  -6   4 -25      185.08      188.23     85.99 o 
  -4   4 -25     1369.64     1319.49    122.07 o 
  -2   4 -25       18.47       25.72     88.01 o 
   0   4 -25      288.91      304.99     56.18 o 
   2   4 -25      446.78      427.52     74.27 o 
   4   4 -25      898.28      813.92     74.69 o 
   6   4 -25        2.17        8.51     89.53 o 
   8   4 -25       22.47      -38.37     65.68 o 
  10   4 -25      123.37      110.34     74.88 o 
  -5   5 -25      143.69      126.29     55.98 o 
  -3   5 -25      293.70      276.05     56.93 o 
  -1   5 -25       19.62       45.35     47.65 o 
   1   5 -25       14.90       29.12     47.30 o 
   3   5 -25      667.44      622.59     69.94 o 
   5   5 -25      208.01      148.52     54.58 o 
   7   5 -25       40.35      103.85     54.62 o 
   9   5 -25      255.82      195.23    104.28 o 
  -4   6 -25       58.50       67.91     84.98 o 
  -2   6 -25       81.47       60.69     48.80 o 
   0   6 -25      165.33      165.09     66.49 o 
   2   6 -25      222.71      226.81     56.67 o 
   4   6 -25       11.63       17.32     46.81 o 
   6   6 -25        1.29       33.01     48.22 o 
   8   6 -25        6.92      -53.71     50.47 o 
  -3   7 -25      159.14       84.92     53.62 o 
  -1   7 -25       30.83       98.90     52.75 o 
   1   7 -25       52.48       37.53     66.69 o 
   3   7 -25      176.56      183.74     57.86 o 
   5   7 -25       85.60      100.34     53.14 o 
   7   7 -25      100.02       81.35     56.03 o 
  -2   8 -25      454.18      337.55     65.93 o 
   0   8 -25      631.60      420.71    137.93 o 
   2   8 -25       15.64       15.56     48.73 o 
   4   8 -25      424.98      413.72    122.17 o 
   6   8 -25       48.77       54.35     55.32 o 
  -1   9 -25       39.49        6.11     51.52 o 
   1   9 -25       32.67       -2.01     53.63 o 
   3   9 -25       26.37      -19.84     49.39 o 
   5   9 -25      175.43      158.78     63.25 o 
   0   0 -24      767.36      826.58     88.11 o 
   2   0 -24       14.49      -37.59     42.64 o 
   4   0 -24     1333.97     1279.68    103.27 o 
   6   0 -24       97.62      110.75     68.51 o 
   8   0 -24       49.00       61.44     70.53 o 
  -3   1 -24       91.54      161.27     66.49 o 
  -1   1 -24      488.96      559.00     81.24 o 
   1   1 -24     1063.76     1084.17     80.94 o 
   3   1 -24      226.40      267.88    103.17 o 
   5   1 -24       41.28       -7.72     40.22 o 
   7   1 -24      130.15      126.55     50.69 o 
   9   1 -24      913.26      895.69    119.84 o 
  -4   2 -24      298.34      371.16     67.40 o 
  -2   2 -24     1468.88     1615.15     80.74 o 
   0   2 -24      176.44      295.79     48.94 o 
   2   2 -24     2870.81     3051.78    138.03 o 
   4   2 -24     1394.35     1472.29     61.47 o 
   6   2 -24      818.44      770.86     73.42 o 
   8   2 -24      494.00      582.21     70.20 o 
  10   2 -24      157.63       85.34     55.43 o 
  -7   3 -24      193.01      292.49     95.49 o 
  -5   3 -24       67.28       10.03     47.83 o 
  -3   3 -24      358.40      361.86     55.98 o 
  -1   3 -24      649.61      580.70     98.32 o 
   1   3 -24     2061.65     2011.05    160.06 o 
   3   3 -24       10.96       20.27     40.11 o 
   5   3 -24      416.65      401.47     96.80 o 
   7   3 -24       60.75       83.96     49.61 o 
   9   3 -24       49.70       46.60     72.96 o 
  11   3 -24       84.98      137.33     77.40 o 
  -6   4 -24      147.29      156.35     57.30 o 
  -4   4 -24      863.58      793.80     74.58 o 
  -2   4 -24     2462.38     2328.02     97.09 o 
   0   4 -24       29.58       41.78     42.91 o 
   2   4 -24      303.26      380.80     62.55 o 
   4   4 -24      406.40      453.72     73.56 o 
   6   4 -24      458.20      311.83     64.77 o 
   8   4 -24      201.95      151.26     55.51 o 
  10   4 -24      185.46      142.19     86.40 o 
  -7   5 -24      106.65      128.62     76.80 o 
  -5   5 -24      511.39      446.27     65.31 o 
  -3   5 -24       14.42      -35.62     79.63 o 
  -1   5 -24        0.05      -14.03     41.44 o 
   1   5 -24      150.62      126.22     56.99 o 
   3   5 -24      893.19      783.00     76.29 o 
   5   5 -24       40.87       29.05     45.86 o 
   7   5 -24       32.32       10.44     49.00 o 
   9   5 -24      165.57      179.04     61.57 o 
  -6   6 -24      721.79      638.41     78.93 o 
  -4   6 -24      145.81      181.33     57.38 o 
  -2   6 -24      483.66      424.76     63.99 o 
   0   6 -24      476.00      440.93     67.60 o 
   2   6 -24     1199.75     1282.51     86.82 o 
   4   6 -24      489.05      506.78     67.12 o 
   6   6 -24      690.25      659.68    114.49 o 
   8   6 -24       58.19       21.28     78.11 o 
  -5   7 -24      183.30      194.03    113.38 o 
  -3   7 -24       41.27       29.71     53.45 o 
  -1   7 -24       14.70      -23.64     57.29 o 
   1   7 -24       88.24       81.32     50.84 o 
   3   7 -24      969.10      808.81     78.87 o 
   5   7 -24       66.39       74.23     66.39 o 
   7   7 -24       37.75       56.77     50.79 o 
   9   7 -24       16.38       12.20     59.94 o 
  -4   8 -24       75.76       33.14     52.60 o 
  -2   8 -24       44.53      105.50     49.92 o 
   0   8 -24       57.55      -18.61     48.54 o 
   2   8 -24      645.70      711.39    117.32 o 
   4   8 -24       11.03       42.36     75.79 o 
   6   8 -24        7.59        0.36     50.40 o 
  -1   9 -24       23.99       86.07     55.12 o 
   1   9 -24       84.42       84.34     54.47 o 
   3   9 -24       25.12       63.48     83.16 o 
   5   9 -24      107.39      105.30     57.51 o 
   0  10 -24       69.32       74.18     57.09 o 
   2  10 -24      552.13      433.09    191.79 o 
  -3   1 -23     1012.67     1079.20     99.43 o 
  -1   1 -23      837.13      824.96     87.31 o 
   1   1 -23       71.30       13.77     35.36 o 
   3   1 -23      114.43      120.73     33.21 o 
   5   1 -23      416.64      428.23     44.20 o 
   7   1 -23      532.58      513.74     51.20 o 
   9   1 -23      196.50      149.19     72.75 o 
  11   1 -23      112.44      234.23     83.26 o 
  -8   2 -23       11.52      -68.11     64.06 o 
  -6   2 -23        1.41        6.79     46.07 o 
  -4   2 -23     1040.63     1101.57     74.60 o 
  -2   2 -23      580.76      540.77     56.84 o 
   0   2 -23      109.68       49.42     42.34 o 
   2   2 -23      844.15      834.66     49.70 o 
   4   2 -23     2171.13     2285.44     72.47 o 
   6   2 -23       17.46      -25.12     53.56 o 
   8   2 -23      311.50      403.74     62.09 o 
  10   2 -23      273.33      157.27    108.63 o 
  -7   3 -23       42.50       56.19     51.49 o 
  -5   3 -23        0.40      -59.66     39.78 o 
  -3   3 -23      111.74       71.10    101.76 o 
  -1   3 -23     2098.93     2209.62     89.00 o 
   1   3 -23     1182.74     1215.62     74.34 o 
   3   3 -23       12.15       39.42     40.89 o 
   5   3 -23      228.55      267.47     40.14 o 
   7   3 -23      748.71      582.31     67.16 o 
   9   3 -23        7.60       16.11     57.09 o 
  11   3 -23       53.86       75.52     59.42 o 
  -8   4 -23      660.14      581.51     78.94 o 
  -6   4 -23       81.36       18.93     95.69 o 
  -4   4 -23       80.20      108.94     48.74 o 
  -2   4 -23      124.01      162.82     46.30 o 
   0   4 -23      101.19       49.41     42.64 o 
   2   4 -23     1966.77     1916.25     87.59 o 
   4   4 -23      503.82      547.35     62.66 o 
   6   4 -23       18.38        9.17     56.28 o 
   8   4 -23       46.53       32.58     81.14 o 
  10   4 -23      564.84      428.60     93.47 o 
  -7   5 -23      210.77      119.12     74.37 o 
  -5   5 -23       43.58       -6.90     45.23 o 
  -3   5 -23      558.29      514.29     63.44 o 
  -1   5 -23      148.87      111.14     48.69 o 
   1   5 -23      196.01      152.66     50.05 o 
   3   5 -23      147.62      187.56     68.51 o 
   5   5 -23       17.47      -49.59     40.76 o 
   7   5 -23       36.91       -2.32     44.42 o 
   9   5 -23      321.21      332.80     65.72 o 
  -6   6 -23        6.96       36.62     53.00 o 
  -4   6 -23       87.19       60.45     72.75 o 
  -2   6 -23       20.48       44.69     47.43 o 
   0   6 -23      289.96      227.64     53.52 o 
   2   6 -23      217.70      200.51     92.46 o 
   4   6 -23       36.23       72.22     47.90 o 
   6   6 -23       36.92      -12.17     89.63 o 
   8   6 -23      129.46      152.77     55.98 o 
  10   6 -23        3.79      -29.62     55.58 o 
  -5   7 -23       36.54       73.60     55.07 o 
  -3   7 -23      225.22      180.26     77.61 o 
  -1   7 -23       93.79       78.37     51.39 o 
   1   7 -23      233.12      186.45     57.50 o 
   3   7 -23      403.29      320.47     68.31 o 
   5   7 -23       30.98       32.50     66.09 o 
   7   7 -23       33.30      -20.87     56.18 o 
   9   7 -23       69.61        7.49     93.07 o 
  -4   8 -23       14.69      -12.13     50.45 o 
  -2   8 -23       40.05      -10.55     47.26 o 
   0   8 -23       41.27      -52.85     43.53 o 
   2   8 -23      175.36      171.20     54.68 o 
   4   8 -23      340.75      265.08     60.48 o 
   6   8 -23       36.21       79.79     78.41 o 
   8   8 -23       89.30       56.57     76.59 o 
  -3   9 -23        9.92       35.83     52.83 o 
  -1   9 -23       65.61       82.90     52.14 o 
   1   9 -23      156.42      193.03     56.13 o 
   3   9 -23       75.48        2.77     48.56 o 
   5   9 -23      300.60      182.08    128.33 o 
   7   9 -23      148.69      127.27     65.78 o 
   0  10 -23       97.71      106.66     56.89 o 
   2  10 -23       32.56       58.92     51.17 o 
   4  10 -23      313.57      205.18     64.77 o 
  -2   0 -22      286.83      236.05     62.45 o 
   0   0 -22     7601.31     8003.24    206.54 o 
   2   0 -22       28.84      105.49     49.31 o 
   4   0 -22     3595.32     3593.69    146.92 o 
   6   0 -22      500.78      647.72     91.75 o 
   8   0 -22     2644.46     2527.22    146.52 o 
  -7   1 -22       28.00      153.39     69.12 o 
  -5   1 -22      111.95      100.00     46.44 o 
  -3   1 -22     3459.77     3778.33    124.59 o 
  -1   1 -22        0.30       62.24     35.53 o 
   1   1 -22      611.62      604.72     42.01 o 
   3   1 -22       61.61       51.27     39.76 o 
   5   1 -22     1988.43     1898.17     65.85 o 
   7   1 -22      222.38      287.21     65.88 o 
   9   1 -22      390.64      254.53     55.36 o 
  11   1 -22      140.75      243.12     81.65 o 
  -8   2 -22      136.59      178.25     76.59 o 
  -6   2 -22      385.30      498.30     60.64 o 
  -4   2 -22      209.12      251.40     50.80 o 
  -2   2 -22     2004.28     1977.62     86.90 o 
   0   2 -22       25.32       44.02     35.01 o 
   2   2 -22       39.59       45.87     28.16 o 
   4   2 -22     1223.90     1287.59     56.80 o 
   6   2 -22       26.42       15.24     33.87 o 
   8   2 -22     1529.02     1402.84     86.55 o 
  10   2 -22      832.97      918.83    173.00 o 
  12   2 -22      153.14      259.69     90.74 o 
  -7   3 -22      125.78       92.56     51.34 o 
  -5   3 -22      514.58      506.70     63.22 o 
  -3   3 -22       17.39      -28.43     36.69 o 
  -1   3 -22     1146.47     1160.58     71.78 o 
   1   3 -22       81.91       99.12     43.50 o 
   3   3 -22       45.47       90.21     52.75 o 
   5   3 -22     1274.80     1202.82     58.40 o 
   7   3 -22      308.50      303.35     55.35 o 
   9   3 -22      132.28       69.74     83.57 o 
  11   3 -22      217.54      312.09     67.81 o 
  -8   4 -22       15.27       75.05     54.19 o 
  -6   4 -22       82.84       67.12    100.54 o 
  -4   4 -22     1103.19     1221.36     82.17 o 
  -2   4 -22     3864.98     4007.53    146.82 o 
   0   4 -22     1872.55     1697.20    120.55 o 
   2   4 -22     3415.14     3475.95    152.28 o 
   4   4 -22       50.56      113.10     46.12 o 
   6   4 -22      794.27      824.68     72.08 o 
   8   4 -22        8.76       68.25     46.45 o 
  10   4 -22        9.16       33.54     47.09 o 
  -7   5 -22        7.27       32.97     53.19 o 
  -5   5 -22      188.22      260.08     57.25 o 
  -3   5 -22      565.19      518.90     62.72 o 
  -1   5 -22      366.30      348.54     63.96 o 
   1   5 -22      134.11       25.51     80.33 o 
   3   5 -22      885.11      924.16     72.77 o 
   5   5 -22        3.42       -5.81     39.71 o 
   7   5 -22       25.21       45.15     47.33 o 
   9   5 -22       85.90      169.18     57.27 o 
  11   5 -22       90.28       73.67     64.37 o 
  -6   6 -22      383.51      242.49     61.80 o 
  -4   6 -22      124.61      174.42     55.03 o 
  -2   6 -22     1662.95     1749.76    125.10 o 
   0   6 -22      315.12      422.81     96.20 o 
   2   6 -22      356.02      392.53     58.12 o 
   4   6 -22       78.31      112.12     46.32 o 
   6   6 -22      984.00     1023.39     80.09 o 
   8   6 -22      345.98      256.94     59.89 o 
  10   6 -22        6.18       14.60     54.99 o 
  -5   7 -22       43.70       -3.06     49.29 o 
  -3   7 -22       44.44      -46.58     43.57 o 
  -1   7 -22       34.29      -44.63     39.30 o 
   1   7 -22        2.82        7.22     44.87 o 
   3   7 -22      171.22      233.72     69.22 o 
   5   7 -22       16.40       59.53     46.96 o 
   7   7 -22      116.18       58.91     50.51 o 
   9   7 -22      117.67      179.77     63.08 o 
  -4   8 -22       37.52      130.43     56.08 o 
  -2   8 -22      413.02      373.87     63.06 o 
   0   8 -22        1.69       38.96     47.94 o 
   2   8 -22      175.79      126.93     51.29 o 
   4   8 -22       40.52       -3.35     44.48 o 
   6   8 -22       15.43        9.07     47.50 o 
   8   8 -22       57.90        0.75     70.83 o 
  -3   9 -22       15.75       76.17     79.93 o 
  -1   9 -22       88.94      108.43     51.50 o 
   1   9 -22      181.00      143.05     53.97 o 
   3   9 -22       48.37       53.63     50.57 o 
   5   9 -22      380.28      293.63     62.98 o 
   7   9 -22       18.18      -39.39     52.44 o 
  -2  10 -22      283.27      251.31     65.14 o 
   0  10 -22       86.65       75.92     56.18 o 
   2  10 -22       58.25       47.22     48.98 o 
   4  10 -22      253.65      236.40     64.68 o 
   6  10 -22      228.54      190.38     63.14 o 
   1  11 -22      207.79      146.71     86.30 o 
  -9   1 -21      107.98       97.21     76.39 o 
  -7   1 -21       98.38      197.04     71.74 o 
  -5   1 -21      552.21      733.05    174.71 o 
  -3   1 -21     1041.81     1221.29     66.82 o 
  -1   1 -21     1102.38     1081.82     47.45 o 
   1   1 -21      843.11      971.57     48.47 o 
   3   1 -21     1144.08     1200.00     50.65 o 
   5   1 -21      879.96      933.28     53.00 o 
   7   1 -21       76.99       42.30     55.22 o 
   9   1 -21      541.45      543.24    159.35 o 
  11   1 -21       12.36       34.15     72.35 o 
  -8   2 -21       12.68      149.36     54.57 o 
  -6   2 -21      672.03      552.84     62.68 o 
  -4   2 -21     4423.58     4333.56    119.84 o 
  -2   2 -21       46.52       15.77     34.96 o 
   0   2 -21       10.55      -14.42     72.55 o 
   2   2 -21      291.17      345.86     69.71 o 
   4   2 -21     2555.90     2676.50    105.15 o 
   6   2 -21       23.38      -43.15     29.97 o 
   8   2 -21       65.46       60.62     45.45 o 
  10   2 -21       41.22      120.02     53.59 o 
  12   2 -21       13.19      111.96     78.21 o 
  -9   3 -21       65.56      124.56     61.16 o 
  -7   3 -21      436.43      476.15     65.02 o 
  -5   3 -21      763.27      808.11    109.94 o 
  -3   3 -21       17.60       11.16     56.18 o 
  -1   3 -21       44.88       39.84     38.53 o 
   1   3 -21      148.30      239.52     45.83 o 
   3   3 -21      108.67       69.96     30.35 o 
   5   3 -21     1171.09     1167.19     57.24 o 
   7   3 -21      715.27      699.55     68.01 o 
   9   3 -21      260.98      197.30     54.54 o 
  11   3 -21      194.31      209.57     63.46 o 
  -8   4 -21      310.25      301.84     63.50 o 
  -6   4 -21      827.83      601.25     68.99 o 
  -4   4 -21        3.54       24.28     51.43 o 
  -2   4 -21     1690.71     1973.42     86.34 o 
   0   4 -21      754.33      660.48     61.30 o 
   2   4 -21     1675.80     1718.74     81.38 o 
   4   4 -21     2836.59     2968.82    144.90 o 
   6   4 -21      248.34      269.62     54.46 o 
   8   4 -21      449.58      397.72     63.76 o 
  10   4 -21        0.88       -9.16    135.51 o 
  12   4 -21       21.20       20.82     79.83 o 
  -7   5 -21       62.78       34.29     52.73 o 
  -5   5 -21      100.44      141.02     52.00 o 
  -3   5 -21       90.23       87.25     44.41 o 
  -1   5 -21       39.37       48.21     71.44 o 
   1   5 -21     1513.39     1369.49     77.43 o 
   3   5 -21     1122.12     1142.68     77.12 o 
   5   5 -21        9.39      -35.59     47.09 o 
   7   5 -21       43.61      -15.62     41.57 o 
   9   5 -21       85.69       53.51     51.70 o 
  11   5 -21      148.94       77.69     56.31 o 
  -8   6 -21        7.70       43.73     92.86 o 
  -6   6 -21      173.88       40.16     63.96 o 
  -4   6 -21     1364.95     1181.04    199.37 o 
  -2   6 -21     1235.37     1266.74    113.17 o 
   0   6 -21       39.10       22.90     40.90 o 
   2   6 -21      156.11      139.37     63.56 o 
   4   6 -21      297.84      175.75     51.09 o 
   6   6 -21      390.29      289.76     56.65 o 
   8   6 -21        0.42      -51.65     41.26 o 
  10   6 -21      100.17       10.31     50.93 o 
  -7   7 -21      474.04      392.73     72.72 o 
  -5   7 -21       39.86        0.97     46.01 o 
  -3   7 -21       30.15       -5.64     44.53 o 
  -1   7 -21       77.46       98.65     46.86 o 
   1   7 -21      283.63      260.90     54.77 o 
   3   7 -21      148.26      121.17     54.77 o 
   5   7 -21       18.37        9.13     43.89 o 
   7   7 -21      127.89      140.03     52.96 o 
   9   7 -21       78.55      159.68     60.19 o 
  -6   8 -21       91.68       56.56     54.43 o 
  -4   8 -21        0.53       45.76     50.74 o 
  -2   8 -21      479.66      365.31     64.15 o 
   0   8 -21      342.86      321.67     61.38 o 
   2   8 -21      153.31       74.05     47.00 o 
   4   8 -21        7.19       23.68     46.73 o 
   6   8 -21      172.11      169.68     54.19 o 
   8   8 -21       21.11        5.34     57.19 o 
  -5   9 -21       46.99       -7.89     54.84 o 
  -3   9 -21        2.42      -21.82     47.83 o 
  -1   9 -21      554.24      446.98     67.84 o 
   1   9 -21      316.30      224.66     77.81 o 
   3   9 -21       74.31       55.98     45.53 o 
   5   9 -21       64.49       46.47     53.09 o 
   7   9 -21      146.35      120.41     64.17 o 
  -2  10 -21       84.57        8.07     67.10 o 
   0  10 -21      260.92      158.60     55.69 o 
   2  10 -21      250.61      291.41     61.27 o 
   4  10 -21      371.28      409.32     68.05 o 
   6  10 -21      198.69      138.34    144.60 o 
  -1  11 -21       44.49       69.31     60.64 o 
   1  11 -21      196.97      267.58     66.34 o 
   3  11 -21       37.48       67.70     72.45 o 
  -8   0 -20      254.26      313.05     74.17 o 
  -6   0 -20      849.16      867.60     91.55 o 
  -4   0 -20     2562.02     2433.48     85.79 o 
  -2   0 -20      154.12       99.92     34.23 o 
   0   0 -20    10998.70    11336.28    159.16 o 
   2   0 -20      829.46      917.97     52.73 o 
   4   0 -20     1030.82     1060.03     58.31 o 
   6   0 -20      617.14      571.43     55.76 o 
   8   0 -20      877.39      876.60     68.91 o 
  10   0 -20      343.59      459.37     83.87 o 
  12   0 -20      259.39      249.19     86.90 o 
  -9   1 -20       49.90      194.82     73.56 o 
  -7   1 -20      177.86      242.82     92.06 o 
  -5   1 -20      358.12      473.87     80.64 o 
  -3   1 -20      122.88      112.83     34.31 o 
  -1   1 -20      454.79      476.75     37.25 o 
   1   1 -20      300.17      309.57     33.60 o 
   3   1 -20      907.40      995.70     47.52 o 
   5   1 -20       87.54      130.63     33.46 o 
   7   1 -20      761.66      809.02     53.86 o 
   9   1 -20      104.24       82.65     67.30 o 
  11   1 -20      388.35      407.83     92.16 o 
  -8   2 -20     1561.21     1920.27    143.49 o 
  -6   2 -20       31.10       36.49     41.81 o 
  -4   2 -20     4022.08     4236.99    112.73 o 
  -2   2 -20      278.47      201.32     41.61 o 
   0   2 -20       10.61      -10.81     22.53 o 
   2   2 -20      204.23      205.46     30.92 o 
   4   2 -20     1158.82     1236.57     52.37 o 
   6   2 -20       65.88       89.87     33.72 o 
   8   2 -20     1857.17     1881.37     89.31 o 
  10   2 -20     1974.99     1964.58     99.34 o 
  12   2 -20       24.37      108.93     80.03 o 
  -9   3 -20       13.29       75.53     55.01 o 
  -7   3 -20      706.40      824.75     82.56 o 
  -5   3 -20       22.59       65.13     40.95 o 
  -3   3 -20       70.48       75.86     40.34 o 
  -1   3 -20      954.92     1053.93     64.87 o 
   1   3 -20      733.94      705.47    107.41 o 
   3   3 -20       80.35       46.48     26.97 o 
   5   3 -20        6.93        8.98     28.73 o 
   7   3 -20     1632.92     1584.27     81.80 o 
   9   3 -20       11.58      -35.00     40.25 o 
  11   3 -20       23.05      -22.97     47.01 o 
  -8   4 -20      235.03      293.66     63.19 o 
  -6   4 -20      137.26      121.75     49.80 o 
  -4   4 -20        5.65      -32.46     36.90 o 
  -2   4 -20     1264.23     1354.54    110.95 o 
   0   4 -20     4847.91     5117.78    149.55 o 
   2   4 -20     9035.17     9289.74    196.03 o 
   4   4 -20     2833.83     2850.83     99.81 o 
   6   4 -20      224.20      230.59     51.66 o 
   8   4 -20       83.51      141.74     49.21 o 
  10   4 -20      290.30      231.68     58.76 o 
  12   4 -20      144.91      193.20     94.18 o 
  -9   5 -20       98.69       39.61     58.94 o 
  -7   5 -20      133.93      163.92     55.38 o 
  -5   5 -20       79.58       32.59     44.25 o 
  -3   5 -20      378.81      316.87     55.05 o 
  -1   5 -20     1880.47     1807.96     83.10 o 
   1   5 -20     2402.60     2192.27     90.29 o 
   3   5 -20      545.96      581.62     61.40 o 
   5   5 -20       31.96       -2.79     41.69 o 
   7   5 -20       74.05       25.60     42.61 o 
   9   5 -20      241.02      166.64     54.99 o 
  11   5 -20       24.64       55.97     54.42 o 
  -8   6 -20       55.77       58.53     58.29 o 
  -6   6 -20      602.90      467.67     66.86 o 
  -4   6 -20        1.36      -53.26     38.69 o 
  -2   6 -20       57.92       85.74     42.49 o 
   0   6 -20       24.40       49.33     45.27 o 
   2   6 -20      196.87      205.88     50.38 o 
   4   6 -20      344.26      329.73     55.37 o 
   6   6 -20      365.42      359.22     99.94 o 
   8   6 -20       41.72       61.60     56.18 o 
  10   6 -20      129.19      100.42     57.61 o 
  -7   7 -20      205.72       59.24    108.73 o 
  -5   7 -20       84.83      119.46     67.90 o 
  -3   7 -20      229.23      170.35     51.09 o 
  -1   7 -20      465.05      396.56     82.86 o 
   1   7 -20      339.72      380.10    107.82 o 
   3   7 -20      122.47      154.45     46.17 o 
   5   7 -20       69.15       50.95     46.46 o 
   7   7 -20      172.51      156.48     95.49 o 
   9   7 -20      455.15      341.45     67.26 o 
  -6   8 -20       92.43       38.03     65.38 o 
  -4   8 -20       85.46       18.49     48.33 o 
  -2   8 -20      643.88      591.07     68.52 o 
   0   8 -20      194.47      104.79     45.66 o 
   2   8 -20     1313.51     1196.04    123.08 o 
   4   8 -20      767.81      708.60     72.05 o 
   6   8 -20       31.25       46.82     48.52 o 
   8   8 -20        6.93       29.90     56.28 o 
  -5   9 -20       57.48      127.63     59.79 o 
  -3   9 -20       15.72       70.52     52.80 o 
  -1   9 -20      629.93      525.70     84.17 o 
   1   9 -20      384.12      277.88     63.16 o 
   3   9 -20      132.47       87.47     49.36 o 
   5   9 -20      247.52      178.10     57.10 o 
   7   9 -20      122.29      102.53    114.29 o 
  -4  10 -20       71.52      -27.64     52.85 o 
  -2  10 -20       12.85      -18.51     69.93 o 
   0  10 -20      112.38       36.49     50.83 o 
   2  10 -20      116.53      156.43     55.41 o 
   4  10 -20       46.45       63.18    114.39 o 
   6  10 -20      210.72       87.66     94.99 o 
  -1  11 -20       24.62       22.97     55.00 o 
   1  11 -20       19.97       20.05     52.96 o 
   3  11 -20       76.09       25.61     56.39 o 
   5  11 -20      180.18      106.51     61.33 o 
  -7   1 -19       16.27       36.34     42.96 o 
  -5   1 -19      880.97      845.79     64.00 o 
  -3   1 -19      994.51      994.51     47.21 o 
  -1   1 -19      857.34      933.57     44.62 o 
   1   1 -19     1358.60     1384.07     74.38 o 
   3   1 -19      732.16      770.02     43.32 o 
   5   1 -19      739.79      854.52     40.40 o 
   7   1 -19       74.82       76.44     26.70 o 
   9   1 -19      769.08      761.93     54.79 o 
  11   1 -19      180.99      245.81     55.13 o 
  13   1 -19       14.02       45.28     58.50 o 
 -10   2 -19       62.38      226.35     82.25 o 
  -8   2 -19      105.59      169.24     52.20 o 
  -6   2 -19      536.56      585.24     70.94 o 
  -4   2 -19     1270.96     1438.87    151.57 o 
  -2   2 -19      479.95      663.19     53.29 o 
   0   2 -19      226.71      213.83     28.71 o 
   2   2 -19     3977.74     4270.60     80.24 o 
   4   2 -19      819.99      829.02     46.74 o 
   6   2 -19     2476.46     2615.54     74.17 o 
   8   2 -19     1005.67     1036.39    170.37 o 
  10   2 -19      267.95      259.93     57.66 o 
  12   2 -19        4.50       54.57     72.15 o 
  -9   3 -19       51.80      105.26     55.40 o 
  -7   3 -19      366.89      421.59     61.33 o 
  -5   3 -19     1052.06     1107.65     72.33 o 
  -3   3 -19       56.75       32.56     71.85 o 
  -1   3 -19     1057.69     1143.21     63.29 o 
   1   3 -19      587.73      593.46     57.29 o 
   3   3 -19       63.40       43.64     33.25 o 
   5   3 -19      557.12      594.58     58.08 o 
   7   3 -19      958.98     1001.33     74.71 o 
   9   3 -19       69.85        4.30     42.15 o 
  11   3 -19      200.28      219.55     60.23 o 
  -8   4 -19       64.38      156.02     54.06 o 
  -6   4 -19      454.39      478.45     60.77 o 
  -4   4 -19       75.75       71.99     45.77 o 
  -2   4 -19      653.59      651.62     60.48 o 
   0   4 -19     3734.09     3505.03    185.12 o 
   2   4 -19      103.49       38.02     37.29 o 
   4   4 -19      222.12      238.14     80.13 o 
   6   4 -19      497.74      683.20    104.18 o 
   8   4 -19     5014.56     5001.26    139.12 o 
  10   4 -19      409.33      376.73    134.80 o 
  12   4 -19        9.94       37.79     74.17 o 
  -9   5 -19       48.83       66.63     58.38 o 
  -7   5 -19       90.15       56.46     49.98 o 
  -5   5 -19       10.90       17.98     60.33 o 
  -3   5 -19     1452.99     1287.04     75.22 o 
  -1   5 -19     1693.38     1698.52     80.51 o 
   1   5 -19       26.52       43.49     73.56 o 
   3   5 -19       27.71       28.84     39.52 o 
   5   5 -19      508.59      426.45     55.29 o 
   7   5 -19      109.60       69.75     43.79 o 
   9   5 -19       30.12      -37.20     46.64 o 
  11   5 -19       57.66       60.55     53.22 o 
  -8   6 -19        0.06      -14.18     65.78 o 
  -6   6 -19      184.52      174.44     54.50 o 
  -4   6 -19      100.49       41.11     43.80 o 
  -2   6 -19      483.86      494.53     59.07 o 
   0   6 -19     2924.51     2691.02     98.89 o 
   2   6 -19       99.90      119.22     45.40 o 
   4   6 -19      762.47      660.39     65.08 o 
   6   6 -19       28.17       -5.13     49.82 o 
   8   6 -19       78.37       11.26     45.92 o 
  10   6 -19        5.43       12.93     52.05 o 
  -7   7 -19       10.87       32.43     91.75 o 
  -5   7 -19      144.75       75.12     48.65 o 
  -3   7 -19      632.22      597.14     99.73 o 
  -1   7 -19      295.55      271.40     52.35 o 
   1   7 -19       55.51       12.95     38.44 o 
   3   7 -19      494.31      593.18     68.81 o 
   5   7 -19      137.50      145.40     49.00 o 
   7   7 -19      462.91      557.98    100.14 o 
   9   7 -19      193.19      327.54     66.23 o 
  11   7 -19      122.46      126.70     64.61 o 
  -6   8 -19       20.22       52.85     51.60 o 
  -4   8 -19       88.34       93.46     49.92 o 
  -2   8 -19        4.28       56.22     43.40 o 
   0   8 -19     1834.64     1963.32    227.66 o 
   2   8 -19       23.87       19.77     52.95 o 
   4   8 -19       27.11       15.45     42.67 o 
   6   8 -19      352.44      333.04     68.92 o 
   8   8 -19      836.01      735.24     81.77 o 
  10   8 -19       57.97       78.29     64.11 o 
  -5   9 -19      191.46      117.24     56.55 o 
  -3   9 -19       31.26       -5.61     47.65 o 
  -1   9 -19      146.92       93.57     49.35 o 
   1   9 -19      345.48      271.42     57.38 o 
   3   9 -19       66.44      -41.55     41.41 o 
   5   9 -19      173.51      166.45     55.07 o 
   7   9 -19       88.68      151.86     57.44 o 
   9   9 -19        5.94       62.89     61.37 o 
  -4  10 -19      241.26      209.69     63.60 o 
  -2  10 -19      154.93      104.58     52.52 o 
   0  10 -19      107.05       15.28    114.49 o 
   2  10 -19     1112.48      940.34    113.88 o 
   4  10 -19      131.76       28.74     49.58 o 
   6  10 -19      112.86       96.71     54.96 o 
   8  10 -19       48.71      -29.21     55.21 o 
  -3  11 -19      146.58       50.05     56.15 o 
  -1  11 -19       15.94       35.23     53.00 o 
   1  11 -19      245.74      228.51     58.26 o 
   3  11 -19      104.88       41.09     78.82 o 
   5  11 -19      142.78      139.95     81.55 o 
   2  12 -19       33.95       78.11    125.00 o 
  -6   0 -18      405.74      400.60     49.16 o 
  -4   0 -18    13826.03    13494.32    185.23 o 
  -2   0 -18      326.44      269.35     35.71 o 
   0   0 -18      492.08      435.59     38.11 o 
   2   0 -18       46.82       39.18     29.61 o 
   4   0 -18      135.86      108.15     32.47 o 
   6   0 -18     9712.98     9936.54    178.75 o 
   8   0 -18     1887.32     1884.64    116.51 o 
  10   0 -18      727.38      689.96     94.99 o 
  12   0 -18       39.51       58.20     70.13 o 
  -7   1 -18      308.80      253.32     47.84 o 
  -5   1 -18     2739.53     2874.85     72.60 o 
  -3   1 -18      134.94      156.85     24.03 o 
  -1   1 -18      941.71      956.61     35.67 o 
   1   1 -18      116.00      100.06     20.22 o 
   3   1 -18     4670.72     4842.10     69.70 o 
   5   1 -18     1004.31     1033.07     40.52 o 
   7   1 -18      596.68      660.97     40.54 o 
   9   1 -18      201.97      224.00     40.74 o 
  11   1 -18      188.88      189.66     51.66 o 
  13   1 -18        3.08       58.73     72.25 o 
 -10   2 -18       49.15       17.38     85.08 o 
  -8   2 -18      153.61      195.24     53.80 o 
  -6   2 -18       84.72       50.06     41.84 o 
  -4   2 -18     4364.60     4254.08    109.43 o 
  -2   2 -18     6287.91     6526.12    126.25 o 
   0   2 -18      311.51      293.97     29.90 o 
   2   2 -18     3735.12     3750.37     76.23 o 
   4   2 -18     1436.11     1495.38     53.49 o 
   6   2 -18      688.41      825.60     50.33 o 
   8   2 -18      609.54      523.19     62.95 o 
  10   2 -18      273.84      336.63     73.63 o 
  12   2 -18       31.02      127.93     74.37 o 
  -9   3 -18       20.33       68.74     48.56 o 
  -7   3 -18      134.90       89.56     47.61 o 
  -5   3 -18     1078.01     1020.79     70.83 o 
  -3   3 -18       38.33       42.73     34.49 o 
  -1   3 -18      390.69      437.04     47.27 o 
   1   3 -18      594.58      535.90     47.76 o 
   3   3 -18       40.39       34.79     25.57 o 
   5   3 -18      319.98      330.50     80.23 o 
   7   3 -18      558.01      615.46     63.08 o 
   9   3 -18       78.37       96.99     46.07 o 
  11   3 -18      103.40       82.25     74.37 o 
  13   3 -18       92.48      296.68    103.27 o 
 -10   4 -18      201.00      227.92     98.22 o 
  -8   4 -18      286.29      224.02     59.12 o 
  -6   4 -18      542.17      520.16     90.54 o 
  -4   4 -18     2593.53     2772.23     98.02 o 
  -2   4 -18       23.77       54.79     35.53 o 
   0   4 -18       87.10       75.00     70.03 o 
   2   4 -18     1478.83     1408.86     69.44 o 
   4   4 -18     2058.64     2035.73    111.15 o 
   6   4 -18     2785.96     2556.40     99.03 o 
   8   4 -18      358.74      485.37    122.27 o 
  10   4 -18        2.75      -23.98     44.91 o 
  12   4 -18       60.63      112.77     80.64 o 
  -9   5 -18      136.35      177.19     61.13 o 
  -7   5 -18       93.80       91.91     48.99 o 
  -5   5 -18       26.22       23.54     42.15 o 
  -3   5 -18      708.15      723.80     69.42 o 
  -1   5 -18      156.63      198.84     45.92 o 
   1   5 -18      475.26      482.68     87.10 o 
   3   5 -18      372.95      409.94     51.90 o 
   5   5 -18      130.42      153.80     44.72 o 
   7   5 -18       97.91      155.22     49.19 o 
   9   5 -18      775.38      955.42     80.62 o 
  11   5 -18       30.34       80.83     55.98 o 
  -8   6 -18       18.52       48.08     51.56 o 
  -6   6 -18     1307.39     1422.36    126.51 o 
  -4   6 -18       64.10       95.66     56.89 o 
  -2   6 -18      820.49      753.02     96.60 o 
   0   6 -18     3196.56     3227.55    119.24 o 
   2   6 -18     2152.94     2130.10    113.07 o 
   4   6 -18       22.93       21.93     54.36 o 
   6   6 -18      897.12      848.12    100.64 o 
   8   6 -18      705.63      735.02    101.96 o 
  10   6 -18      211.50      181.38     58.12 o 
  -7   7 -18       62.24       48.30     51.93 o 
  -5   7 -18       40.25      -51.77     40.40 o 
  -3   7 -18      190.21      185.59     50.12 o 
  -1   7 -18      300.75      217.86     50.57 o 
   1   7 -18     1466.58     1387.70     78.88 o 
   3   7 -18        5.25        3.08     39.66 o 
   5   7 -18      101.78       33.88     40.83 o 
   7   7 -18       26.84       44.93     44.92 o 
   9   7 -18      520.62      476.23     71.79 o 
  11   7 -18       12.95      -40.61     55.95 o 
  -6   8 -18       13.83       72.08     49.78 o 
  -4   8 -18       83.45      -16.71     43.87 o 
  -2   8 -18     1352.58     1184.14    115.70 o 
   0   8 -18       42.97      109.88     45.30 o 
   2   8 -18      455.70      483.92     59.85 o 
   4   8 -18      326.37      326.45     56.70 o 
   6   8 -18      592.54      693.98     71.76 o 
   8   8 -18     1097.40      980.19     85.90 o 
  10   8 -18       88.44       41.87     60.16 o 
  -7   9 -18        8.61       31.77     53.94 o 
  -5   9 -18      183.10      255.10     60.82 o 
  -3   9 -18       98.43       54.66     61.94 o 
  -1   9 -18      422.49      369.28     67.80 o 
   1   9 -18       71.86      -26.94     83.06 o 
   3   9 -18       21.97        9.59     42.93 o 
   5   9 -18      121.73      108.01     64.77 o 
   7   9 -18      275.90      345.06     93.27 o 
   9   9 -18       19.93       38.00     54.76 o 
  -4  10 -18      243.37      287.54     64.54 o 
  -2  10 -18      971.71      847.60     82.04 o 
   0  10 -18       73.50      117.24     52.77 o 
   2  10 -18      461.59      434.69     65.00 o 
   4  10 -18       30.26       15.89     55.07 o 
   6  10 -18       49.89       57.21     49.66 o 
   8  10 -18       10.76      133.76     90.03 o 
  -3  11 -18       66.53        5.41     66.19 o 
  -1  11 -18      139.67      146.80     56.39 o 
   1  11 -18      223.82      228.46     57.52 o 
   3  11 -18      171.04      158.00     70.43 o 
   5  11 -18       26.39       33.41     49.05 o 
   0  12 -18      411.42      316.20     69.69 o 
   2  12 -18      180.89      208.66     66.29 o 
   4  12 -18       35.36       97.29    111.96 o 
  -9   1 -17       43.44      -34.36     71.95 o 
  -7   1 -17      508.92      485.64     88.72 o 
  -5   1 -17      703.82      763.99     55.86 o 
  -3   1 -17      928.38      951.37     36.48 o 
  -1   1 -17       46.59       38.82     16.59 o 
   1   1 -17     1067.49     1142.54     34.62 o 
   3   1 -17     2629.83     2563.76     75.67 o 
   5   1 -17     1682.10     1608.20     83.86 o 
   7   1 -17      730.40      891.08     43.28 o 
   9   1 -17      607.67      567.72     53.07 o 
  11   1 -17      128.85       48.23     50.52 o 
  13   1 -17       26.90       28.76     55.79 o 
 -10   2 -17      427.61      354.07    100.24 o 
  -8   2 -17       85.48      118.20     47.24 o 
  -6   2 -17     2163.81     2216.73    144.20 o 
  -4   2 -17     1337.22     1388.99     66.58 o 
  -2   2 -17       91.46       82.84     24.34 o 
   0   2 -17       64.94       44.73     22.31 o 
   2   2 -17      654.38      868.53     60.80 o 
   4   2 -17     1301.92     1292.97     49.56 o 
   6   2 -17      333.34      447.96     32.39 o 
   8   2 -17       73.17        9.82     24.76 o 
  10   2 -17       59.46       64.62     35.87 o 
  12   2 -17     2244.44     2220.12    106.65 o 
  -9   3 -17       21.10       53.25     50.10 o 
  -7   3 -17      159.10      143.44     50.02 o 
  -5   3 -17      204.08      160.35     46.29 o 
  -3   3 -17      108.75       62.30     34.15 o 
  -1   3 -17     2440.21     2654.67     82.15 o 
   1   3 -17     2187.41     2174.56     71.50 o 
   3   3 -17      826.35      853.97     55.47 o 
   5   3 -17       82.90      118.86     69.42 o 
   7   3 -17      609.65      691.00     64.79 o 
   9   3 -17      457.80      393.60     57.73 o 
  11   3 -17       91.73       86.70     72.15 o 
  13   3 -17       19.71       47.69     82.66 o 
 -10   4 -17      333.34      210.35     64.92 o 
  -8   4 -17       12.51      -36.74     44.68 o 
  -6   4 -17       91.66      217.69     48.57 o 
  -4   4 -17     7246.81     7330.73    151.46 o 
  -2   4 -17      172.58      224.43     42.15 o 
   0   4 -17      109.88      134.34     35.01 o 
   2   4 -17       97.88      100.20     36.48 o 
   4   4 -17      675.43      569.28     54.92 o 
   6   4 -17      591.32      599.78     59.97 o 
   8   4 -17      115.05      121.61    103.07 o 
  10   4 -17      305.73      298.74     89.93 o 
  12   4 -17       15.92       40.82     75.18 o 
  -9   5 -17      600.42      456.45     72.78 o 
  -7   5 -17       11.28       21.63     42.33 o 
  -5   5 -17        5.96       -7.53     39.29 o 
  -3   5 -17      382.78      372.52     52.79 o 
  -1   5 -17      294.24      272.64     57.90 o 
   1   5 -17       83.53       58.16     43.96 o 
   3   5 -17      926.89      901.29    109.94 o 
   5   5 -17      529.09      517.39     59.52 o 
   7   5 -17      781.57      801.27     71.80 o 
   9   5 -17      670.74      564.48     67.22 o 
  11   5 -17       18.13       26.20     50.47 o 
  -8   6 -17       51.57       13.42     52.04 o 
  -6   6 -17       29.67       65.14     45.80 o 
  -4   6 -17      444.30      264.48     77.30 o 
  -2   6 -17       28.99      -14.76     36.22 o 
   0   6 -17      175.13      122.00     43.65 o 
   2   6 -17      744.57      748.21     64.67 o 
   4   6 -17     3162.46     3163.20    104.82 o 
   6   6 -17     1471.47     1552.77     91.45 o 
   8   6 -17       60.78       58.63     45.93 o 
  10   6 -17        7.28      -14.71     61.94 o 
  12   6 -17       40.41        9.95     58.49 o 
  -9   7 -17      244.07      198.11     66.31 o 
  -7   7 -17      145.05      161.86     56.82 o 
  -5   7 -17        5.00      -31.16     38.78 o 
  -3   7 -17      746.62      771.52    123.68 o 
  -1   7 -17      799.62      638.84     61.32 o 
   1   7 -17     1039.05     1014.60     73.33 o 
   3   7 -17      333.87      334.75     54.53 o 
   5   7 -17      176.16      162.63     47.56 o 
   7   7 -17       26.32       23.60     90.54 o 
   9   7 -17      419.24      377.12     65.78 o 
  11   7 -17       64.14       58.60     60.04 o 
  -8   8 -17       11.68      -38.11     56.28 o 
  -6   8 -17     1180.51     1016.26    276.06 o 
  -4   8 -17      142.85      191.75     52.22 o 
  -2   8 -17      484.32      323.32     56.65 o 
   0   8 -17      277.27      253.86     49.56 o 
   2   8 -17     1776.18     1681.31     84.91 o 
   4   8 -17     1038.46      693.20     68.13 o 
   6   8 -17      804.40      723.35     87.81 o 
   8   8 -17      348.62      310.88     63.78 o 
  10   8 -17      285.06      398.60     72.41 o 
  -7   9 -17       84.24       65.44     55.52 o 
  -5   9 -17      158.39       95.97     55.67 o 
  -3   9 -17      210.37      174.16     93.37 o 
  -1   9 -17      388.40      330.27     56.29 o 
   1   9 -17       93.30       14.21     40.14 o 
   3   9 -17       36.10       26.04     38.70 o 
   5   9 -17      232.61      285.59     57.00 o 
   7   9 -17      296.52      137.46     56.55 o 
   9   9 -17        6.98       65.33     53.66 o 
  -6  10 -17        1.30      108.67     60.52 o 
  -4  10 -17      174.63      136.29     55.98 o 
  -2  10 -17      169.96      202.67     57.07 o 
   0  10 -17      510.54      416.78     65.22 o 
   2  10 -17      405.24      283.79     60.43 o 
   4  10 -17       44.55        0.28     95.39 o 
   6  10 -17      344.16      329.71     62.13 o 
   8  10 -17      487.05      538.61     73.72 o 
  -3  11 -17      294.29      250.88     64.74 o 
  -1  11 -17       18.18       13.53     50.21 o 
   1  11 -17      183.53      165.89     69.72 o 
   3  11 -17       19.55       28.90     71.24 o 
   5  11 -17      258.09      229.67     94.38 o 
   7  11 -17       41.34      -35.38     56.99 o 
  -2  12 -17      441.35      326.62     68.38 o 
   0  12 -17       88.35       52.00     56.25 o 
   2  12 -17       11.44      -39.54     45.98 o 
   4  12 -17      373.10      230.16     61.36 o 
  -8   0 -16     1466.85     1547.25    120.85 o 
  -6   0 -16    11728.66    11287.12    250.80 o 
  -4   0 -16       49.47       21.54     37.39 o 
  -2   0 -16      120.81       95.90     25.83 o 
   0   0 -16    14205.60    15032.95    377.82 o 
   2   0 -16    15017.10    14879.40    175.29 o 
   4   0 -16     1718.23     1708.69     61.65 o 
   6   0 -16    12056.84    12241.50    178.97 o 
   8   0 -16     2779.01     2856.83     96.18 o 
  10   0 -16      284.78      297.08     72.35 o 
  12   0 -16     1824.16     1904.36    141.47 o 
  -9   1 -16      413.68      441.38     94.78 o 
  -7   1 -16      354.66      360.54     78.41 o 
  -5   1 -16       68.68      109.22     34.51 o 
  -3   1 -16      622.79      590.43     30.81 o 
  -1   1 -16     1796.76     1820.87     41.05 o 
   1   1 -16     3122.93     3166.62     50.22 o 
   3   1 -16       97.66      199.06     21.32 o 
   5   1 -16      572.01      646.46     33.81 o 
   7   1 -16      241.59      246.01     28.91 o 
   9   1 -16     2078.74     2129.42     91.54 o 
  11   1 -16       11.39       -1.82     41.73 o 
  13   1 -16      123.25      120.81     58.91 o 
 -10   2 -16      470.95      466.04    106.10 o 
  -8   2 -16     1052.99     1141.04    118.02 o 
  -6   2 -16       51.18       69.50     46.48 o 
  -4   2 -16        5.99      -39.82     28.67 o 
  -2   2 -16     7109.46     6959.84     78.22 o 
   0   2 -16     2156.03     2139.11     40.56 o 
   2   2 -16    11290.97    11220.79    191.53 o 
   4   2 -16      870.11      847.09     33.94 o 
   6   2 -16       11.00        8.12     31.76 o 
   8   2 -16        6.36       26.29     25.38 o 
  10   2 -16      397.70      469.19     57.52 o 
  12   2 -16       47.83       83.32     58.81 o 
 -11   3 -16       18.26      -11.12     90.14 o 
  -9   3 -16      157.45      232.61     91.75 o 
  -7   3 -16       40.40       13.59     82.05 o 
  -5   3 -16     1336.25     1221.96     71.85 o 
  -3   3 -16        0.83      -19.99     29.09 o 
  -1   3 -16     3644.98     3505.36     91.17 o 
   1   3 -16     1671.17     1585.38     46.42 o 
   3   3 -16     1170.93     1236.37     46.26 o 
   5   3 -16       51.69       75.97     67.40 o 
   7   3 -16      339.50      345.09     51.03 o 
   9   3 -16       63.74       60.94     31.60 o 
  11   3 -16      146.78      152.34     55.37 o 
  13   3 -16       45.04      -38.40     79.42 o 
 -10   4 -16      126.12      274.43     63.12 o 
  -8   4 -16       98.09       99.29     48.93 o 
  -6   4 -16      569.49      648.75     63.31 o 
  -4   4 -16      549.12      488.91     56.08 o 
  -2   4 -16      607.58      638.03     52.87 o 
   0   4 -16     1296.26     1317.58     63.66 o 
   2   4 -16       47.08       14.67     31.44 o 
   4   4 -16     1015.87     1062.17    113.17 o 
   6   4 -16       24.07       42.82     36.54 o 
   8   4 -16     3620.20     3548.19    115.82 o 
  10   4 -16      612.38      643.60     70.10 o 
  12   4 -16       38.99       65.48     76.59 o 
  -9   5 -16       66.07      125.56     54.56 o 
  -7   5 -16       12.55       11.72     51.53 o 
  -5   5 -16        5.59      -43.30     36.22 o 
  -3   5 -16     3064.27     3088.58     99.14 o 
  -1   5 -16     1224.23     1191.35     65.91 o 
   1   5 -16      487.29      469.77     49.37 o 
   3   5 -16       65.17        7.19     51.94 o 
   5   5 -16     4123.20     4015.03    113.74 o 
   7   5 -16      619.82      608.51     64.19 o 
   9   5 -16       98.06      148.09     49.28 o 
  11   5 -16        1.24       82.70     52.23 o 
 -10   6 -16      198.30      206.34    110.14 o 
  -8   6 -16      816.70      856.10     83.10 o 
  -6   6 -16     1113.57     1004.59    266.77 o 
  -4   6 -16     1854.06     1723.04     84.45 o 
  -2   6 -16     3462.69     3254.44    104.28 o 
   0   6 -16    11482.52    10745.26    181.99 o 
   2   6 -16      819.35      865.48    145.11 o 
   4   6 -16      864.13      942.23     67.60 o 
   6   6 -16     1811.25     1551.03     80.62 o 
   8   6 -16     1852.04     1696.07     90.94 o 
  10   6 -16      252.33      256.87     59.44 o 
  12   6 -16      164.41      107.31     94.38 o 
  -9   7 -16       53.65      -17.95     66.09 o 
  -7   7 -16       92.05       79.06     51.34 o 
  -5   7 -16       39.48        5.66     41.13 o 
  -3   7 -16     3741.47     3397.38    127.93 o 
  -1   7 -16      151.40      154.64     44.11 o 
   1   7 -16       67.23       42.71     38.79 o 
   3   7 -16      241.82      266.89     47.94 o 
   5   7 -16      805.68      812.73     70.11 o 
   7   7 -16       61.05      120.93     48.65 o 
   9   7 -16       64.84      188.71     56.44 o 
  11   7 -16       83.71      -12.04     52.68 o 
  -8   8 -16        0.34       -7.33     50.98 o 
  -6   8 -16       13.94       14.98     48.62 o 
  -4   8 -16       99.78      114.82     48.18 o 
  -2   8 -16      591.65      454.03    121.36 o 
   0   8 -16      348.88      259.74    105.49 o 
   2   8 -16     1512.15     1442.25     81.08 o 
   4   8 -16      283.78      312.26     53.42 o 
   6   8 -16      316.68      351.65     58.02 o 
   8   8 -16     1551.63     1438.04    173.30 o 
  10   8 -16     1167.40     1057.30    156.22 o 
  -7   9 -16      275.06      306.84     70.42 o 
  -5   9 -16      240.09      251.28     60.18 o 
  -3   9 -16       95.60       74.34     48.63 o 
  -1   9 -16      119.08       87.66     46.52 o 
   1   9 -16       94.84      131.68     43.72 o 
   3   9 -16      222.25      290.26     53.78 o 
   5   9 -16      475.03      471.46     92.36 o 
   7   9 -16      154.06       94.17     50.92 o 
   9   9 -16      257.45      214.81     60.53 o 
  -6  10 -16        9.46       31.95     54.77 o 
  -4  10 -16       41.89       71.02     74.37 o 
  -2  10 -16      749.65      763.52    107.72 o 
   0  10 -16       33.58       57.03     71.95 o 
   2  10 -16      141.51       57.50    146.02 o 
   4  10 -16       77.19       -3.28     42.96 o 
   6  10 -16        1.14       39.39     47.54 o 
   8  10 -16        4.81      185.86     61.64 o 
  -5  11 -16       48.32       82.56     58.92 o 
  -3  11 -16      221.06      145.64     56.61 o 
  -1  11 -16      291.88      270.20     60.97 o 
   1  11 -16      792.01      600.37    130.76 o 
   3  11 -16      397.19      214.09     59.62 o 
   5  11 -16      118.30       74.04     48.04 o 
   7  11 -16       18.77       21.41     53.87 o 
  -2  12 -16       67.28      -34.87     51.87 o 
   0  12 -16       10.81      -56.09     49.61 o 
   2  12 -16      310.22      282.54     66.09 o 
   4  12 -16       10.40       57.37     52.97 o 
 -11   1 -15       66.66      108.32     94.18 o 
  -9   1 -15       92.67       27.08     70.73 o 
  -7   1 -15     1706.73     1621.45     80.09 o 
  -5   1 -15      191.45      173.98     30.74 o 
  -3   1 -15     1933.52     1881.17     42.77 o 
  -1   1 -15     1933.45     2014.39     39.65 o 
   1   1 -15       27.37       -0.33     14.07 o 
   3   1 -15      849.75      929.00     36.08 o 
   5   1 -15      880.71      896.24     36.80 o 
   7   1 -15     1255.98     1099.97     49.92 o 
   9   1 -15     1046.88     1095.56     71.23 o 
  11   1 -15       28.05        2.27     42.53 o 
  13   1 -15       23.13       62.49     55.43 o 
 -10   2 -15      292.41      204.72     95.59 o 
  -8   2 -15      330.93      447.04     90.94 o 
  -6   2 -15     2457.55     2546.63     91.82 o 
  -4   2 -15     3105.87     2909.94     65.87 o 
  -2   2 -15     7619.83     6910.69     75.70 o 
   0   2 -15     6178.38     6165.94     66.35 o 
   2   2 -15       19.71       16.66     14.42 o 
   4   2 -15      251.03      235.31     22.64 o 
   6   2 -15     5643.79     5737.47     95.06 o 
   8   2 -15      268.47      257.53     35.42 o 
  10   2 -15      313.47      417.17     55.29 o 
  12   2 -15      385.35      389.31     66.31 o 
 -11   3 -15       98.20       13.54     90.14 o 
  -9   3 -15      130.77      113.98     80.43 o 
  -7   3 -15     1049.88     1095.98     77.08 o 
  -5   3 -15     3232.15     3180.57     98.13 o 
  -3   3 -15      654.63      661.90     66.09 o 
  -1   3 -15     1147.54     1150.79     38.22 o 
   1   3 -15      178.00      256.05     25.44 o 
   3   3 -15     1866.78     1919.43    112.58 o 
   5   3 -15      445.24      483.23     33.84 o 
   7   3 -15     1002.50      914.74     70.99 o 
   9   3 -15      390.51      387.36     41.96 o 
  11   3 -15      297.38      350.91     57.66 o 
  13   3 -15       10.00       31.38     55.02 o 
 -10   4 -15       87.40      175.03     57.33 o 
  -8   4 -15      583.91      564.82    102.26 o 
  -6   4 -15      128.55      140.11     88.82 o 
  -4   4 -15     1042.34     1222.31     80.64 o 
  -2   4 -15     4425.37     4267.64    104.57 o 
   0   4 -15      718.10      754.15     51.95 o 
   2   4 -15      347.78      316.12     40.84 o 
   4   4 -15     3140.85     3250.11     94.19 o 
   6   4 -15     2040.62     2004.75     82.37 o 
   8   4 -15      724.94      876.56     85.08 o 
  10   4 -15       22.78        7.78     44.06 o 
  12   4 -15       93.24      106.30     79.22 o 
  -9   5 -15      305.77      330.77     63.76 o 
  -7   5 -15      142.56      142.60     49.03 o 
  -5   5 -15      668.33      595.67     60.73 o 
  -3   5 -15     1264.71     1183.43     66.65 o 
  -1   5 -15      699.85      736.11     56.27 o 
   1   5 -15     1212.21     1186.48     63.08 o 
   3   5 -15      619.16      620.54     53.50 o 
   5   5 -15      933.65     1043.16     67.00 o 
   7   5 -15      493.46      461.91     57.78 o 
   9   5 -15      348.54      307.39     65.48 o 
  11   5 -15      119.59      175.92     56.28 o 
  13   5 -15       56.22       67.90     91.75 o 
 -10   6 -15      286.86      274.14     69.50 o 
  -8   6 -15       16.28       91.78     67.60 o 
  -6   6 -15      168.50      218.49     71.04 o 
  -4   6 -15      512.67      506.34     59.13 o 
  -2   6 -15      178.06      203.27     44.41 o 
   0   6 -15      322.95      498.88     50.93 o 
   2   6 -15       58.24       53.53     33.37 o 
   4   6 -15       46.49      103.85     39.99 o 
   6   6 -15      163.11      101.75     49.92 o 
   8   6 -15      311.15      267.54     87.61 o 
  10   6 -15       22.07       53.31     49.02 o 
  12   6 -15       57.32        7.28     84.27 o 
  -9   7 -15      192.10      152.92    101.05 o 
  -7   7 -15       65.08       50.36     47.33 o 
  -5   7 -15      126.83      189.08     49.84 o 
  -3   7 -15     1207.04     1207.41     77.30 o 
  -1   7 -15     1019.97      976.91     70.38 o 
   1   7 -15      164.54      194.81     45.12 o 
   3   7 -15       94.40       86.53     44.06 o 
   5   7 -15      392.42      362.17     74.57 o 
   7   7 -15      145.72      135.37     47.02 o 
   9   7 -15      343.09      250.48     78.51 o 
  11   7 -15       63.64       83.72     56.80 o 
  -8   8 -15       47.34       37.53     49.98 o 
  -6   8 -15      482.28      408.44     66.28 o 
  -4   8 -15      797.53      741.24    183.61 o 
  -2   8 -15     1598.45     1298.61    138.34 o 
   0   8 -15      787.09      787.00     65.63 o 
   2   8 -15       80.18      116.66     67.00 o 
   4   8 -15      199.89      278.87     51.45 o 
   6   8 -15     1017.12     1096.46     82.86 o 
   8   8 -15     1277.71     1253.74     88.33 o 
  10   8 -15      105.49      103.40     56.02 o 
  -7   9 -15       72.83      119.67     58.84 o 
  -5   9 -15      276.16      219.05     56.09 o 
  -3   9 -15       82.75       74.60     49.19 o 
  -1   9 -15      547.04      461.45     95.19 o 
   1   9 -15       60.37       61.06     44.79 o 
   3   9 -15       50.17       46.53     42.54 o 
   5   9 -15      338.73      371.84     66.49 o 
   7   9 -15      184.54      181.97     53.39 o 
   9   9 -15      100.47       63.12    105.80 o 
  -6  10 -15       22.36       -1.95     83.67 o 
  -4  10 -15       91.95      139.01     55.29 o 
  -2  10 -15     1512.69     1524.47    162.79 o 
   0  10 -15      281.21      317.84     57.36 o 
   2  10 -15       43.56       -8.27     39.62 o 
   4  10 -15       38.40      -19.21     42.63 o 
   6  10 -15       69.00      124.93     50.93 o 
   8  10 -15     1241.15     1414.15    178.45 o 
  -5  11 -15       79.82       63.27     58.80 o 
  -3  11 -15       44.39      -26.67     52.49 o 
  -1  11 -15      101.33       82.37    140.96 o 
   1  11 -15      126.78       93.98     49.64 o 
   3  11 -15      382.14      311.07     62.15 o 
   5  11 -15       24.92      117.78     60.73 o 
   7  11 -15       49.03       50.05     55.49 o 
  -4  12 -15       21.08      -18.08     55.30 o 
  -2  12 -15       22.97        7.71     52.93 o 
   0  12 -15       41.96       95.75     53.10 o 
   2  12 -15       81.37       56.03     53.25 o 
   4  12 -15       25.13       52.20     52.23 o 
   6  12 -15       14.31      -11.67     52.84 o 
   1  13 -15        5.21      -49.21     47.80 o 
 -10   0 -14      687.46      447.24    100.44 o 
  -8   0 -14      190.70      311.63     79.63 o 
  -6   0 -14    14172.35    13546.36    272.83 o 
  -4   0 -14     3114.99     3262.86    119.24 o 
  -2   0 -14     1043.39      958.66     42.56 o 
   0   0 -14     5254.62     4950.24     84.05 o 
   2   0 -14     9366.76    10014.67    143.39 o 
   4   0 -14     1539.74     1371.93     53.08 o 
   6   0 -14      444.81      414.52     42.56 o 
   8   0 -14       68.88       52.55     41.23 o 
  10   0 -14     1078.45     1057.57    107.11 o 
  12   0 -14     4349.10     4080.34    187.34 o 
  14   0 -14      260.38      124.69     91.95 o 
 -11   1 -14      208.70      161.88     97.21 o 
  -9   1 -14      233.44      269.80     87.91 o 
  -7   1 -14     1445.80     1445.15    127.93 o 
  -5   1 -14      131.25      119.69     38.99 o 
  -3   1 -14     1188.86     1058.72     33.81 o 
  -1   1 -14       27.66       41.33     14.28 o 
   1   1 -14      950.59      906.30     28.33 o 
   3   1 -14     3220.76     3108.74     50.86 o 
   5   1 -14     3847.63     3910.06     63.67 o 
   7   1 -14      142.44       91.32     27.05 o 
   9   1 -14      671.28      672.18     58.72 o 
  11   1 -14      103.04       87.97     46.85 o 
  13   1 -14      522.51      628.52     80.94 o 
 -12   2 -14       12.23      153.59    101.25 o 
 -10   2 -14     1068.02     1304.74    140.66 o 
  -8   2 -14        0.95       31.93     65.08 o 
  -6   2 -14       75.38       87.31     61.44 o 
  -4   2 -14      187.17      244.01     29.87 o 
  -2   2 -14     1775.70     1656.62     36.28 o 
   0   2 -14      248.34      312.99     19.69 o 
   2   2 -14      655.89      599.95     25.30 o 
   4   2 -14    12345.83    12300.84    113.25 o 
   6   2 -14      177.20      228.55     56.49 o 
   8   2 -14      538.39      606.53     44.09 o 
  10   2 -14       61.12        7.70     37.44 o 
  12   2 -14      163.78      274.75     72.25 o 
  14   2 -14        5.74       50.10     60.60 o 
 -11   3 -14      112.04      146.12     93.98 o 
  -9   3 -14       22.80      -37.39     74.37 o 
  -7   3 -14     1492.42     1480.36    123.89 o 
  -5   3 -14     1033.22     1021.32     63.97 o 
  -3   3 -14      761.35      796.09     53.86 o 
  -1   3 -14      643.25      679.28     50.10 o 
   1   3 -14     2891.16     3158.61     59.74 o 
   3   3 -14     1819.18     1789.14     37.21 o 
   5   3 -14     2536.22     2629.38     60.63 o 
   7   3 -14     1204.13     1241.83     52.64 o 
   9   3 -14      454.03      508.32     54.77 o 
  11   3 -14       52.97      129.22     47.91 o 
  13   3 -14      252.85      191.92     89.33 o 
 -10   4 -14       37.23      -19.40     83.26 o 
  -8   4 -14        4.08       37.58     42.52 o 
  -6   4 -14     1265.56     1246.11     75.82 o 
  -4   4 -14     1712.48     1619.30     72.44 o 
  -2   4 -14     1277.41     1137.95     58.85 o 
   0   4 -14     2054.21     1895.53     42.45 o 
   2   4 -14     1914.98     1951.65    105.49 o 
   4   4 -14     3491.21     3602.59     96.81 o 
   6   4 -14      373.28      392.32     49.02 o 
   8   4 -14     1734.08     1751.38     62.42 o 
  10   4 -14       62.77       20.90     33.86 o 
  12   4 -14       11.53       44.20     48.68 o 
 -11   5 -14      126.32      187.32     93.27 o 
  -9   5 -14      326.10      389.08     66.79 o 
  -7   5 -14      223.36      255.43     53.80 o 
  -5   5 -14      170.06      125.40     41.71 o 
  -3   5 -14      565.68      589.90     73.77 o 
  -1   5 -14      339.35      338.59     42.67 o 
   1   5 -14      864.86      985.80     58.02 o 
   3   5 -14     1131.37     1002.94     63.66 o 
   5   5 -14     1701.57     1796.64     93.67 o 
   7   5 -14     1297.02     1222.20     75.08 o 
   9   5 -14      121.41      206.79     51.29 o 
  11   5 -14      417.07      312.94     80.54 o 
  13   5 -14       34.29       83.26     89.73 o 
 -10   6 -14       77.46       54.10     58.30 o 
  -8   6 -14     1305.45     1356.29     93.00 o 
  -6   6 -14      375.59      248.04     50.52 o 
  -4   6 -14     1719.03     1436.77     77.12 o 
  -2   6 -14      771.76      762.16    109.94 o 
   0   6 -14    11110.34    10837.48    176.62 o 
   2   6 -14     1233.42     1283.64     67.36 o 
   4   6 -14     3558.78     3471.97    102.76 o 
   6   6 -14     5657.12     5356.67    236.55 o 
   8   6 -14      185.49      132.10    104.28 o 
  10   6 -14       74.89       59.71     47.39 o 
  12   6 -14      141.20      113.38     92.16 o 
  -9   7 -14      158.59      151.70     58.24 o 
  -7   7 -14      243.80      166.23     52.39 o 
  -5   7 -14       85.62       28.45     40.28 o 
  -3   7 -14      155.10      125.23     47.19 o 
  -1   7 -14      612.17      561.93     58.23 o 
   1   7 -14      140.34      138.36     41.49 o 
   3   7 -14      267.90      249.57     46.90 o 
   5   7 -14      193.10      202.10     57.90 o 
   7   7 -14     1813.38     1780.80    138.34 o 
   9   7 -14      212.22      104.13     52.34 o 
  11   7 -14       79.96      162.17     58.50 o 
  -8   8 -14     1243.55     1220.31    228.37 o 
  -6   8 -14      183.81      183.49     53.89 o 
  -4   8 -14     5224.36     4584.30    133.56 o 
  -2   8 -14      596.31      568.74     62.85 o 
   0   8 -14      277.16      273.71     48.43 o 
   2   8 -14      430.77      367.55     53.28 o 
   4   8 -14     2001.56     1755.55     85.07 o 
   6   8 -14      290.63      318.25     52.76 o 
   8   8 -14       51.67      164.90     51.95 o 
  10   8 -14      457.44      445.36     67.66 o 
  -7   9 -14      478.15      529.71     74.11 o 
  -5   9 -14       29.29       36.40     47.32 o 
  -3   9 -14       76.08       61.42     46.25 o 
  -1   9 -14     1736.10     1579.72     84.10 o 
   1   9 -14      353.32      227.75     50.18 o 
   3   9 -14       70.92       80.83     43.50 o 
   5   9 -14       12.15       45.37     43.00 o 
   7   9 -14      631.56      614.46     74.17 o 
   9   9 -14       43.17       26.96     51.82 o 
  -6  10 -14       28.80       -5.54     51.30 o 
  -4  10 -14      139.36       92.66     53.53 o 
  -2  10 -14        7.49       34.63     45.89 o 
   0  10 -14       48.39       73.34     43.85 o 
   2  10 -14        5.61       35.48     54.67 o 
   4  10 -14      802.31      747.95     72.11 o 
   6  10 -14      343.81      374.47     60.99 o 
   8  10 -14       19.22      105.84     62.04 o 
  -5  11 -14       80.99       80.44     57.91 o 
  -3  11 -14       64.10       30.54     51.34 o 
  -1  11 -14      140.85       71.87     50.41 o 
   1  11 -14      124.53      139.99     48.97 o 
   3  11 -14       27.69      -60.01     40.01 o 
   5  11 -14      237.96      251.33     58.24 o 
   7  11 -14       44.06        1.58     49.09 o 
  -4  12 -14       95.33       94.37     63.12 o 
  -2  12 -14      133.51      111.69     57.72 o 
   0  12 -14      275.61      321.51    144.10 o 
   2  12 -14      492.46      608.05     78.92 o 
   4  12 -14       31.07       19.95     49.73 o 
   6  12 -14      484.34      475.55    118.83 o 
  -1  13 -14      109.45      177.63     71.64 o 
   1  13 -14      131.49       83.79     56.96 o 
   3  13 -14       12.44        7.05     54.33 o 
 -11   1 -13       97.37        5.25     82.05 o 
  -9   1 -13      170.15      165.52     76.80 o 
  -7   1 -13        7.44       11.26     62.45 o 
  -5   1 -13      450.23      501.20     47.77 o 
  -3   1 -13     1358.01     1449.57     43.71 o 
  -1   1 -13     1252.08     1217.48     36.64 o 
   1   1 -13     2184.99     2115.81     37.52 o 
   3   1 -13     7451.00     7361.52     77.87 o 
   5   1 -13     2893.43     3080.09     55.69 o 
   7   1 -13       76.77       66.38     23.56 o 
   9   1 -13      422.15      450.84     81.14 o 
  11   1 -13      227.83      202.97     51.39 o 
  13   1 -13      342.98      478.51     70.00 o 
 -12   2 -13      682.82      661.46    130.15 o 
 -10   2 -13       25.61     -100.04     66.69 o 
  -8   2 -13     1381.99     1291.80    122.87 o 
  -6   2 -13     2456.90     2407.96     82.81 o 
  -4   2 -13      375.21      388.53     32.08 o 
  -2   2 -13      187.83      116.75     15.75 o 
   0   2 -13    15547.06    16400.17    118.92 o 
   2   2 -13     4103.25     3986.81     54.80 o 
   4   2 -13      427.29      443.41     25.31 o 
   6   2 -13     4086.91     3963.06     77.25 o 
   8   2 -13     1216.00     1190.69     53.99 o 
  10   2 -13     1798.13     1772.37    137.02 o 
  12   2 -13     1828.78     1688.70    102.97 o 
  14   2 -13       40.02       44.78     57.38 o 
 -11   3 -13      309.47      121.46     92.96 o 
  -9   3 -13      127.39      105.90     80.03 o 
  -7   3 -13      521.98      367.41     86.70 o 
  -5   3 -13     1005.55     1084.73     64.41 o 
  -3   3 -13     1437.43     1524.59     43.48 o 
  -1   3 -13     1555.29     1578.14     29.07 o 
   1   3 -13     3905.56     3983.38     63.87 o 
   3   3 -13      503.56      550.58     58.34 o 
   5   3 -13     2948.45     3009.45     77.79 o 
   7   3 -13     1374.12     1243.25     50.94 o 
   9   3 -13      244.26      270.47     38.59 o 
  11   3 -13      318.50      252.47     53.87 o 
  13   3 -13      127.48       90.01     56.94 o 
 -10   4 -13       41.15       75.79     87.51 o 
  -8   4 -13      234.04      233.22     86.09 o 
  -6   4 -13     3123.05     2944.80    174.81 o 
  -4   4 -13      729.66      998.45     62.30 o 
  -2   4 -13      168.49      181.55     33.63 o 
   0   4 -13     1280.96     1243.18    108.32 o 
   2   4 -13     8744.60     8590.19    267.58 o 
   4   4 -13      438.36      673.69     50.74 o 
   6   4 -13       99.52       94.32     22.93 o 
   8   4 -13       28.30       -1.55     24.94 o 
  10   4 -13     2018.38     1961.07     95.96 o 
  12   4 -13       54.60      134.90     53.47 o 
 -11   5 -13      154.33      129.95     99.03 o 
  -9   5 -13       13.84       13.83     48.31 o 
  -7   5 -13      108.76       36.01     53.56 o 
  -5   5 -13     2058.25     1987.80     85.52 o 
  -3   5 -13     2338.81     2217.51    105.80 o 
  -1   5 -13      293.21      308.59     40.68 o 
   1   5 -13     4511.71     4386.67    102.03 o 
   3   5 -13      266.24      249.09     38.00 o 
   5   5 -13     2864.66     2953.86     93.74 o 
   7   5 -13      720.12      785.08     70.33 o 
   9   5 -13      279.26      246.66     48.22 o 
  11   5 -13       31.60       44.06     71.74 o 
  13   5 -13       48.42      170.17     88.52 o 
 -10   6 -13       11.04       34.79     52.37 o 
  -8   6 -13       29.25       95.21     51.52 o 
  -6   6 -13       50.17       60.43     43.70 o 
  -4   6 -13      144.80      135.33     88.62 o 
  -2   6 -13      267.22      310.09     43.33 o 
   0   6 -13      279.33      307.15     42.33 o 
   2   6 -13     1060.58      982.11     62.57 o 
   4   6 -13       60.43      144.94     39.13 o 
   6   6 -13       46.36       83.78     42.47 o 
   8   6 -13       23.10       60.64     42.62 o 
  10   6 -13        3.41       -5.51     43.09 o 
  12   6 -13       17.82       93.77     80.84 o 
  -9   7 -13      131.30      107.07     55.79 o 
  -7   7 -13      148.03      150.81     47.59 o 
  -5   7 -13     1371.28     1277.77     82.02 o 
  -3   7 -13     1171.84     1091.93     73.02 o 
  -1   7 -13      424.98      419.17     52.09 o 
   1   7 -13      163.04       97.00     36.87 o 
   3   7 -13     1079.18     1257.14     70.06 o 
   5   7 -13     1134.12     1241.90     72.88 o 
   7   7 -13     1435.24     1370.44     81.17 o 
   9   7 -13      555.01      581.90    135.10 o 
  11   7 -13       18.97       50.20     52.09 o 
  -8   8 -13      134.59      161.47     59.44 o 
  -6   8 -13      196.23      208.15     52.86 o 
  -4   8 -13       86.42      174.79     47.59 o 
  -2   8 -13      292.24      371.03     54.55 o 
   0   8 -13     4019.14     3971.12    159.96 o 
   2   8 -13      964.38      982.00    193.10 o 
   4   8 -13     3824.05     3773.21    114.59 o 
   6   8 -13       98.88      113.23     42.83 o 
   8   8 -13      126.36       54.64    116.41 o 
  10   8 -13       24.39        6.51     49.37 o 
  -9   9 -13        1.72      -39.98     53.21 o 
  -7   9 -13       90.15       57.78     67.50 o 
  -5   9 -13      702.89      529.77     66.84 o 
  -3   9 -13      291.39      288.49     54.92 o 
  -1   9 -13     2235.67     2122.03    290.01 o 
   1   9 -13      115.41       67.99     47.49 o 
   3   9 -13      627.71      564.58    130.05 o 
   5   9 -13      259.19      252.72     50.78 o 
   7   9 -13      583.95      520.20     65.50 o 
   9   9 -13       30.10       28.47     50.09 o 
  -8  10 -13       30.83       75.89     61.00 o 
  -6  10 -13       39.47       10.11     53.72 o 
  -4  10 -13      553.58      604.75    104.18 o 
  -2  10 -13      665.69      698.97     72.15 o 
   0  10 -13       26.01       38.12     62.45 o 
   2  10 -13      219.20      140.13     75.18 o 
   4  10 -13      285.27      277.61     54.38 o 
   6  10 -13      218.03      179.60     49.51 o 
   8  10 -13      335.18      409.97     65.35 o 
  -5  11 -13        3.49       -1.48     51.78 o 
  -3  11 -13       65.05       44.51     86.60 o 
  -1  11 -13      191.56      122.31     49.48 o 
   1  11 -13      101.65       70.91     45.40 o 
   3  11 -13      238.20      232.00    103.27 o 
   5  11 -13       11.72      -18.99     43.84 o 
   7  11 -13       28.48       17.61     55.78 o 
  -4  12 -13       18.20       57.58     56.67 o 
  -2  12 -13      276.73      133.87    132.17 o 
   0  12 -13       89.35       75.32     52.60 o 
   2  12 -13      210.22       85.60     49.58 o 
   4  12 -13       64.92       21.44     49.38 o 
   6  12 -13      120.69       81.65     80.43 o 
  -1  13 -13      146.06      147.93     57.58 o 
   1  13 -13       18.99       -1.39    116.91 o 
   3  13 -13       82.83       56.30     59.11 o 
 -10   0 -12       98.95       56.18     78.01 o 
  -8   0 -12      310.24      537.58     81.24 o 
  -6   0 -12    10762.94    10879.08    236.45 o 
  -4   0 -12     4923.46     4407.94    128.94 o 
  -2   0 -12    23868.44    24905.90    368.42 o 
   0   0 -12    84816.63    83249.91    759.27 o 
   2   0 -12      232.20      213.03     25.05 o 
   4   0 -12     1673.11     1542.02     54.20 o 
   6   0 -12       63.13       10.49     23.76 o 
   8   0 -12      916.49     1032.92     86.70 o 
  10   0 -12       91.99       74.98     51.33 o 
  12   0 -12       35.12       -1.01     58.41 o 
  14   0 -12      647.67      501.40    114.59 o 
 -11   1 -12      501.67      515.35    111.56 o 
  -9   1 -12      182.41      114.04     51.23 o 
  -7   1 -12      162.99      139.30     68.01 o 
  -5   1 -12      651.33      602.19     48.99 o 
  -3   1 -12     3851.92     3901.87     65.35 o 
  -1   1 -12     2588.06     2707.44     40.90 o 
   1   1 -12      917.24     1054.29     26.98 o 
   3   1 -12     1287.21     1378.52     33.91 o 
   5   1 -12     1071.33     1060.92     34.89 o 
   7   1 -12      232.29      279.33     31.48 o 
   9   1 -12     1699.27     1591.85     75.16 o 
  11   1 -12      157.06      150.66     48.35 o 
  13   1 -12        5.58       22.88     49.49 o 
 -12   2 -12       53.91       14.96     89.93 o 
 -10   2 -12      573.85      534.34    105.09 o 
  -8   2 -12     2227.47     2522.57    145.31 o 
  -6   2 -12      108.46       90.96     45.17 o 
  -4   2 -12     1354.18     1263.59     44.58 o 
  -2   2 -12     3060.52     3242.89     56.16 o 
   0   2 -12      719.74      708.08     21.77 o 
   2   2 -12      681.84      647.51     22.98 o 
   4   2 -12     5021.75     5089.05     65.76 o 
   6   2 -12     4034.16     4205.06    121.08 o 
   8   2 -12     5312.58     5321.49     99.16 o 
  10   2 -12      999.66     1035.76     73.89 o 
  12   2 -12      204.64      269.16     66.29 o 
  14   2 -12       55.32       19.84     57.22 o 
 -11   3 -12       21.47        6.87     84.27 o 
  -9   3 -12      419.65      207.35     88.52 o 
  -7   3 -12      400.73      302.34     82.46 o 
  -5   3 -12     2614.06     2568.51     92.86 o 
  -3   3 -12     2772.79     2836.89     70.27 o 
  -1   3 -12     2518.45     2478.73     43.88 o 
   1   3 -12     6444.44     6457.40     80.26 o 
   3   3 -12      296.62      330.65     22.11 o 
   5   3 -12      290.95      302.95     26.94 o 
   7   3 -12     2398.70     2459.14     66.13 o 
   9   3 -12       11.27       21.33     27.05 o 
  11   3 -12      180.16      133.12     58.41 o 
  13   3 -12       20.84       77.49     55.69 o 
 -12   4 -12        5.39     -118.83     87.10 o 
 -10   4 -12        0.82       83.26     83.06 o 
  -8   4 -12     1518.36     1120.43    122.07 o 
  -6   4 -12       86.88       50.61     39.41 o 
  -4   4 -12     6441.14     6520.60    130.65 o 
  -2   4 -12     5474.56     5329.95    108.82 o 
   0   4 -12      682.48      669.85     74.67 o 
   2   4 -12     2546.48     2545.06    107.72 o 
   4   4 -12     3536.36     3671.89     63.68 o 
   6   4 -12     2733.44     2774.06     85.44 o 
   8   4 -12      153.77      125.61     38.51 o 
  10   4 -12      754.32      889.08     57.94 o 
  12   4 -12       15.41       67.13     48.57 o 
 -11   5 -12        2.79      131.57     93.77 o 
  -9   5 -12      335.83      309.58     60.71 o 
  -7   5 -12     1479.82     1458.62     83.99 o 
  -5   5 -12     3332.91     3467.28    226.85 o 
  -3   5 -12     1261.40     1218.18     63.02 o 
  -1   5 -12      762.63      760.34     51.74 o 
   1   5 -12     3793.16     3748.56     92.67 o 
   3   5 -12     1181.33     1201.35     59.26 o 
   5   5 -12      570.42      674.97     55.13 o 
   7   5 -12      154.80      225.85     32.73 o 
   9   5 -12      416.47      431.81     50.18 o 
  11   5 -12      345.54      333.70     58.81 o 
  13   5 -12       62.29      101.27     82.25 o 
 -10   6 -12       59.59       11.52     49.61 o 
  -8   6 -12      236.17      191.20     55.66 o 
  -6   6 -12     2066.91     2103.75     93.46 o 
  -4   6 -12      254.56      273.65     47.32 o 
  -2   6 -12     7177.95     7002.36    260.20 o 
   0   6 -12       44.16       33.95     41.13 o 
   2   6 -12      574.18      615.68     85.69 o 
   4   6 -12      904.15      937.80     62.88 o 
   6   6 -12    20985.15    21220.59    380.25 o 
   8   6 -12      383.24      304.01     98.93 o 
  10   6 -12      386.12      435.32     62.46 o 
  12   6 -12       78.84       75.18     72.15 o 
  -9   7 -12      212.40      225.13     65.88 o 
  -7   7 -12        7.17      -17.63     41.71 o 
  -5   7 -12     2376.87     2213.02     95.58 o 
  -3   7 -12      340.28      328.70     64.67 o 
  -1   7 -12     1014.70     1102.75     66.23 o 
   1   7 -12      790.69      757.84     58.44 o 
   3   7 -12     5356.06     5517.35    126.68 o 
   5   7 -12      284.46      282.96     47.87 o 
   7   7 -12      118.80      183.54     47.36 o 
   9   7 -12      294.69      313.75     55.30 o 
  11   7 -12       23.48      106.38     55.77 o 
 -10   8 -12       58.20       36.41     58.71 o 
  -8   8 -12      404.09      431.79     67.88 o 
  -6   8 -12      129.06       61.64     52.95 o 
  -4   8 -12     4438.25     4386.84    158.65 o 
  -2   8 -12      843.23      750.15     64.79 o 
   0   8 -12       48.76       48.29     39.08 o 
   2   8 -12     1116.29     1114.23     67.75 o 
   4   8 -12      656.34      688.09     81.14 o 
   6   8 -12       25.25       27.90     38.10 o 
   8   8 -12      716.88      520.41     67.80 o 
  10   8 -12      168.55      209.46     57.52 o 
  -9   9 -12       40.20      -15.79    117.52 o 
  -7   9 -12      139.05       47.27     74.67 o 
  -5   9 -12     1780.59     1759.17     92.76 o 
  -3   9 -12      734.29      658.13     67.08 o 
  -1   9 -12     2036.68     1779.69    121.26 o 
   1   9 -12      166.39      145.26     45.40 o 
   3   9 -12      764.49      731.99     78.01 o 
   5   9 -12      241.85      141.86     52.34 o 
   7   9 -12      349.49      375.13     57.69 o 
   9   9 -12       47.03      114.09     52.23 o 
  11   9 -12       54.39       88.42     57.30 o 
  -8  10 -12      193.80      127.81     65.31 o 
  -6  10 -12       60.48       67.16    107.41 o 
  -4  10 -12      239.40      207.01     55.84 o 
  -2  10 -12      219.97      246.77     55.80 o 
   0  10 -12        2.69      -24.04     38.26 o 
   2  10 -12      128.97       47.14     70.53 o 
   4  10 -12      340.46      312.39     54.64 o 
   6  10 -12        5.40      -14.93     38.20 o 
   8  10 -12      126.62       62.65     90.54 o 
  10  10 -12       35.41       16.17     81.45 o 
  -7  11 -12       50.13       31.91     99.84 o 
  -5  11 -12       14.35       28.85     53.08 o 
  -3  11 -12      231.42      260.60     60.59 o 
  -1  11 -12      127.97       24.90    110.95 o 
   1  11 -12        5.06       63.50     43.35 o 
   3  11 -12      227.38      176.00     92.06 o 
   5  11 -12      414.08      345.22    124.19 o 
   7  11 -12      333.89      366.81     67.66 o 
  -4  12 -12       90.28       97.81     58.15 o 
  -2  12 -12      599.20      532.88     95.19 o 
   0  12 -12     1117.95     1133.02     87.46 o 
   2  12 -12        3.42      -23.97     44.13 o 
   4  12 -12      132.46      166.51     52.86 o 
   6  12 -12      177.86      188.15     90.94 o 
  -3  13 -12      205.45      122.34     63.22 o 
  -1  13 -12       95.55      134.35     57.58 o 
   1  13 -12      136.76      191.98    140.76 o 
   3  13 -12       24.80      -41.23     78.82 o 
   5  13 -12       52.21      120.05     89.33 o 
 -11   1 -11      247.46      277.68     96.60 o 
  -9   1 -11     1921.01     2094.76     99.33 o 
  -7   1 -11      340.20      303.08     48.64 o 
  -5   1 -11     2245.75     2099.47     86.09 o 
  -3   1 -11      479.28      531.90     30.58 o 
  -1   1 -11      603.13      665.58     21.95 o 
   1   1 -11      992.58     1003.44     24.98 o 
   3   1 -11     1907.02     1774.85     43.96 o 
   5   1 -11      785.55      820.83     32.58 o 
   7   1 -11     2078.07     2129.44     60.44 o 
   9   1 -11     1328.55     1411.78     70.64 o 
  11   1 -11      609.08      699.83     68.57 o 
  13   1 -11       92.69       94.21     60.63 o 
 -12   2 -11      289.94      357.11    111.15 o 
 -10   2 -11        3.96      -38.20     75.99 o 
  -8   2 -11      586.81      554.87     61.74 o 
  -6   2 -11     3163.21     3259.76    115.80 o 
  -4   2 -11     2895.60     2768.53     61.55 o 
  -2   2 -11      296.85      366.51     24.02 o 
   0   2 -11      477.03      431.62     24.84 o 
   2   2 -11      677.38      766.72     22.83 o 
   4   2 -11    11731.64    12267.01    203.66 o 
   6   2 -11     1137.80     1192.82     61.44 o 
   8   2 -11      452.82      485.32     38.92 o 
  10   2 -11      663.98      647.26     63.36 o 
  12   2 -11      617.11      608.88     71.56 o 
  14   2 -11        1.58      -20.75     53.47 o 
 -11   3 -11      367.17      243.93     99.84 o 
  -9   3 -11       68.04      180.27     79.63 o 
  -7   3 -11     1121.17      988.86    108.32 o 
  -5   3 -11     1376.50     1367.18     47.85 o 
  -3   3 -11      528.32      542.42     29.01 o 
  -1   3 -11     4415.49     4664.41     91.35 o 
   1   3 -11     6614.59     6752.46     80.10 o 
   3   3 -11      837.25      825.45     39.08 o 
   5   3 -11     6100.88     6189.44     89.68 o 
   7   3 -11      562.40      571.41     45.51 o 
   9   3 -11      313.08      346.02     39.35 o 
  11   3 -11      331.23      325.16     56.43 o 
  13   3 -11      549.56      692.49     79.55 o 
 -12   4 -11      367.48      232.61    108.53 o 
 -10   4 -11      177.72      114.18     85.28 o 
  -8   4 -11     1362.09     1554.93    137.02 o 
  -6   4 -11       35.01       25.27     56.39 o 
  -4   4 -11      693.32      856.29     56.02 o 
  -2   4 -11     3749.25     3717.09     88.80 o 
   0   4 -11     1550.85     1572.66     58.14 o 
   2   4 -11     3079.76     3038.76     78.24 o 
   4   4 -11     7748.48     7729.54     95.14 o 
   6   4 -11     1708.10     1698.84     52.72 o 
   8   4 -11     1178.22     1125.76     53.64 o 
  10   4 -11      970.29     1053.82     73.02 o 
  12   4 -11      134.25      174.96     52.48 o 
 -11   5 -11      235.59       69.12     94.99 o 
  -9   5 -11      683.43      468.26    107.11 o 
  -7   5 -11     2591.53     2500.46    100.52 o 
  -5   5 -11      122.59      125.52     40.01 o 
  -3   5 -11     2519.01     2583.73     82.20 o 
  -1   5 -11     1155.38     1214.12    122.87 o 
   1   5 -11      818.17      924.59     51.12 o 
   3   5 -11      189.18      209.67     35.19 o 
   5   5 -11      222.17      160.73     24.04 o 
   7   5 -11     1885.98     1843.64     75.05 o 
   9   5 -11      605.59      632.68     62.29 o 
  11   5 -11      172.91      123.32     48.79 o 
  13   5 -11       25.98       80.18     57.50 o 
 -10   6 -11      135.32      185.32     58.96 o 
  -8   6 -11       49.77      147.49     52.13 o 
  -6   6 -11      352.64      320.01     57.60 o 
  -4   6 -11     1444.01     1141.08     68.08 o 
  -2   6 -11     1074.09     1156.57     62.48 o 
   0   6 -11     1495.22     1446.03     76.80 o 
   2   6 -11     1724.35     1574.85     66.35 o 
   4   6 -11     1636.18     1730.91     73.93 o 
   6   6 -11     2760.71     2810.36    190.38 o 
   8   6 -11      276.41      354.83     54.53 o 
  10   6 -11      137.32      223.99     52.50 o 
  12   6 -11      123.99      126.11     80.64 o 
 -11   7 -11       46.50      157.86     64.17 o 
  -9   7 -11       22.17      -37.89     49.72 o 
  -7   7 -11      181.74      132.31     49.61 o 
  -5   7 -11      714.02      844.66     69.95 o 
  -3   7 -11     1692.15     1567.00     76.13 o 
  -1   7 -11      199.20      260.49     41.97 o 
   1   7 -11     1558.52     1714.69     72.84 o 
   3   7 -11     1353.66     1483.54     69.98 o 
   5   7 -11      645.92      716.18     68.81 o 
   7   7 -11      874.43     1073.54     74.35 o 
   9   7 -11      236.33      242.65     63.96 o 
  11   7 -11        4.01       28.68     81.55 o 
 -10   8 -11      240.11      269.52     69.12 o 
  -8   8 -11       67.41        5.46     49.45 o 
  -6   8 -11      276.81      203.18     53.49 o 
  -4   8 -11      359.79      412.63     97.21 o 
  -2   8 -11      347.53      266.59     48.65 o 
   0   8 -11      371.20      321.54     58.30 o 
   2   8 -11      826.95      984.63     64.79 o 
   4   8 -11     1241.23     1160.16     71.30 o 
   6   8 -11     1106.99     1137.97    105.29 o 
   8   8 -11      249.15      296.64     55.53 o 
  10   8 -11     1088.25     1168.43     87.48 o 
  -9   9 -11       30.68       55.88     58.40 o 
  -7   9 -11      336.91      387.83     65.26 o 
  -5   9 -11      736.18      733.44     70.54 o 
  -3   9 -11      383.85      433.75     58.58 o 
  -1   9 -11      578.98      596.25     61.44 o 
   1   9 -11      716.06      714.96    127.12 o 
   3   9 -11      913.79      975.23     70.66 o 
   5   9 -11      365.33      355.21     53.99 o 
   7   9 -11      624.37      671.23     69.09 o 
   9   9 -11       92.35      121.83     53.25 o 
  11   9 -11      128.87       -2.63     68.92 o 
  -8  10 -11      105.84      149.24     64.17 o 
  -6  10 -11       59.90       92.71     54.00 o 
  -4  10 -11     1528.70     1543.18     91.95 o 
  -2  10 -11      698.53      643.99     67.35 o 
   0  10 -11      194.52      139.75     45.79 o 
   2  10 -11       12.70       -4.99     59.82 o 
   4  10 -11      329.78      358.66     54.01 o 
   6  10 -11       26.33      -13.53     42.04 o 
   8  10 -11       12.10       32.80    106.51 o 
  10  10 -11       23.96        5.46     75.38 o 
  -7  11 -11        7.37       16.40     56.13 o 
  -5  11 -11        0.13      -39.42     60.22 o 
  -3  11 -11        2.63      101.10     57.09 o 
  -1  11 -11       34.05      -44.21     54.16 o 
   1  11 -11       18.66       37.87     41.60 o 
   3  11 -11      352.09      434.57     61.90 o 
   5  11 -11       92.32       20.68     56.39 o 
   7  11 -11       85.35      104.69     79.02 o 
   9  11 -11      122.38      228.77     94.58 o 
  -6  12 -11       47.20      -41.48    119.84 o 
  -4  12 -11       15.60       70.39     57.41 o 
  -2  12 -11      259.73      189.34     60.07 o 
   0  12 -11      277.01      284.48     58.84 o 
   2  12 -11       88.16      -18.49     46.74 o 
   4  12 -11       62.15        9.38     48.46 o 
   6  12 -11      190.09      230.19     92.36 o 
  -3  13 -11       37.60       -2.60     78.31 o 
  -1  13 -11      152.91      164.96     58.77 o 
   1  13 -11      109.97       27.09    144.70 o 
   3  13 -11       34.68      -87.31     70.53 o 
   5  13 -11        8.66      -24.25     81.24 o 
 -12   0 -10      877.81      935.71    126.92 o 
 -10   0 -10       63.88      -19.20     68.92 o 
  -8   0 -10     6309.80     6310.48    197.65 o 
  -6   0 -10       16.67      -42.84     46.28 o 
  -4   0 -10     2698.65     2630.90     99.03 o 
  -2   0 -10     1633.05     1680.42     57.80 o 
   0   0 -10      242.76      253.47     30.31 o 
   2   0 -10     5060.73     4949.11     84.07 o 
   4   0 -10     5636.35     5774.94     96.47 o 
   6   0 -10     2316.44     2172.07     92.16 o 
   8   0 -10      661.66      734.62     75.38 o 
  10   0 -10     4848.09     4454.82    171.98 o 
  12   0 -10       24.38       26.07     59.42 o 
  14   0 -10       62.00      128.13     82.46 o 
 -13   1 -10       36.81      113.58    103.27 o 
 -11   1 -10      151.08      178.92     63.16 o 
  -9   1 -10     1364.25     1494.17     86.22 o 
  -7   1 -10      241.42      221.60     44.91 o 
  -5   1 -10     1147.45     1139.44     55.80 o 
  -3   1 -10    10040.55    10406.14    131.20 o 
  -1   1 -10     2043.43     1976.42     32.37 o 
   1   1 -10     3147.45     3049.00     62.63 o 
   3   1 -10     7417.90     7398.75     81.09 o 
   5   1 -10     2644.12     2587.34     52.77 o 
   7   1 -10     1604.35     1658.46    111.69 o 
   9   1 -10       54.35      105.98     32.80 o 
  11   1 -10     1105.80     1092.23     80.48 o 
  13   1 -10      313.02      308.23     63.49 o 
 -12   2 -10       11.19       36.98     89.53 o 
 -10   2 -10      246.87      336.09     91.95 o 
  -8   2 -10      174.98      285.48    125.30 o 
  -6   2 -10      875.88      876.42     58.55 o 
  -4   2 -10     6207.55     6047.66    101.14 o 
  -2   2 -10       93.11       81.71     16.37 o 
   0   2 -10      538.81      559.09     23.83 o 
   2   2 -10       30.72       24.70     10.52 o 
   4   2 -10     4465.09     4151.20     87.63 o 
   6   2 -10      467.61      528.25     33.90 o 
   8   2 -10      586.91      596.31     66.05 o 
  10   2 -10     1063.88     1211.30     76.45 o 
  12   2 -10      330.19      465.93    138.23 o 
  14   2 -10      175.72      185.95     63.50 o 
 -11   3 -10      477.69      357.31    104.69 o 
  -9   3 -10      139.18       32.94     73.97 o 
  -7   3 -10      225.36      215.64     74.37 o 
  -5   3 -10       45.46        4.60     29.60 o 
  -3   3 -10       76.18       99.32     18.74 o 
  -1   3 -10    10188.35    10168.79    281.93 o 
   1   3 -10     2399.88     2289.58     59.49 o 
   3   3 -10      519.00      554.92     25.10 o 
   5   3 -10    11552.47    11085.68    186.76 o 
   7   3 -10      613.82      709.67     41.17 o 
   9   3 -10      945.23      951.49     62.83 o 
  11   3 -10      342.46      310.67     53.95 o 
  13   3 -10      547.56      552.53     73.04 o 
 -12   4 -10       98.84      154.81    102.46 o 
 -10   4 -10       39.77      124.49     84.27 o 
  -8   4 -10     2660.05     2536.32    154.60 o 
  -6   4 -10     2444.97     2160.82    128.94 o 
  -4   4 -10       22.47       24.66     26.59 o 
  -2   4 -10     2220.67     2027.28     66.07 o 
   0   4 -10      459.13      451.22     37.20 o 
   2   4 -10    18806.46    18733.07    214.84 o 
   4   4 -10     3924.73     4048.69     66.22 o 
   6   4 -10     1977.57     1851.40     88.18 o 
   8   4 -10      281.78      253.49     33.33 o 
  10   4 -10     4038.35     3985.03    118.75 o 
  12   4 -10      794.04      715.73     73.19 o 
 -11   5 -10      271.09      233.22     99.03 o 
  -9   5 -10     1206.79     1133.56    132.78 o 
  -7   5 -10      267.15      315.63     54.14 o 
  -5   5 -10     1579.54     1751.84     76.81 o 
  -3   5 -10     2067.63     2264.15     76.12 o 
  -1   5 -10     3874.94     3984.01     92.41 o 
   1   5 -10       12.08       20.39     24.68 o 
   3   5 -10     6424.97     6252.72    118.18 o 
   5   5 -10     1032.74      920.65     54.37 o 
   7   5 -10     1206.18     1088.75     63.27 o 
   9   5 -10      684.18      699.37     48.25 o 
  11   5 -10      152.45      245.07     53.24 o 
  13   5 -10       25.58       -0.82     52.58 o 
 -10   6 -10       26.22       53.76     89.12 o 
  -8   6 -10       28.35       59.45     45.98 o 
  -6   6 -10     8151.66     8164.95    168.74 o 
  -4   6 -10      381.82      400.23     56.39 o 
  -2   6 -10     9736.83     9053.83    152.91 o 
   0   6 -10      866.53      897.88     54.06 o 
   2   6 -10     4232.67     4051.36    137.32 o 
   4   6 -10     2269.06     2412.65     82.86 o 
   6   6 -10     2843.69     2796.01     80.22 o 
   8   6 -10       44.37       10.03     24.45 o 
  10   6 -10      135.07      144.22     37.51 o 
  12   6 -10      430.76      577.74     70.73 o 
 -11   7 -10       31.82       76.21     58.46 o 
  -9   7 -10      210.28      334.98     68.31 o 
  -7   7 -10        4.57      -12.23     41.74 o 
  -5   7 -10      576.32      738.99     65.57 o 
  -3   7 -10      487.83      498.90     51.65 o 
  -1   7 -10      199.55      210.61     40.70 o 
   1   7 -10     1288.71     1225.99     63.01 o 
   3   7 -10     1449.46     1391.58    106.81 o 
   5   7 -10      721.62      649.43     56.60 o 
   7   7 -10      143.63      120.63     43.04 o 
   9   7 -10      446.13      410.70     58.10 o 
  11   7 -10      156.05      348.42     89.12 o 
 -10   8 -10      811.07      738.70     87.23 o 
  -8   8 -10        3.73        4.01     51.27 o 
  -6   8 -10      148.44      135.11     49.02 o 
  -4   8 -10        6.76       -4.95     38.60 o 
  -2   8 -10     6217.16     5983.11    228.77 o 
   0   8 -10      534.65      678.39     65.88 o 
   2   8 -10     4551.00     4318.97    135.20 o 
   4   8 -10      984.31     1151.06     71.30 o 
   6   8 -10       16.63        1.70     35.73 o 
   8   8 -10       63.71       73.84     42.24 o 
  10   8 -10       91.76      131.47     50.42 o 
  12   8 -10       45.21       90.74     81.65 o 
  -9   9 -10      118.64       97.61     78.21 o 
  -7   9 -10       56.34       29.65     49.07 o 
  -5   9 -10      121.21      178.97     53.86 o 
  -3   9 -10      239.71      189.32     67.30 o 
  -1   9 -10      356.63      403.17     83.77 o 
   1   9 -10      155.21      154.50     44.80 o 
   3   9 -10      136.73      108.34     41.84 o 
   5   9 -10     1322.27     1297.59     76.80 o 
   7   9 -10      787.73      907.16     97.21 o 
   9   9 -10        1.05       15.01     45.61 o 
  11   9 -10       61.57      222.10     94.38 o 
  -8  10 -10     1167.09     1127.87     96.64 o 
  -6  10 -10      350.59      320.78     64.08 o 
  -4  10 -10       65.56       28.20     77.40 o 
  -2  10 -10      196.49      188.17     51.29 o 
   0  10 -10     2019.64     1921.78     89.73 o 
   2  10 -10     1163.44     1110.12     74.98 o 
   4  10 -10       89.74      231.11     48.64 o 
   6  10 -10      217.40      173.41     47.87 o 
   8  10 -10     1148.52     1338.50     91.65 o 
  10  10 -10       41.80      142.07     81.45 o 
  -7  11 -10       27.18       28.38     61.03 o 
  -5  11 -10       44.62       91.04     55.27 o 
  -3  11 -10      427.45      386.01     62.73 o 
  -1  11 -10       32.82      -48.67     50.42 o 
   1  11 -10      385.61      351.83     71.85 o 
   3  11 -10      162.49      252.31     99.03 o 
   5  11 -10      229.14      251.28     56.47 o 
   7  11 -10       10.39      161.68     82.86 o 
   9  11 -10       10.31      117.42     83.67 o 
  -6  12 -10       24.79       16.55     65.08 o 
  -4  12 -10        9.94      -69.77     46.51 o 
  -2  12 -10        5.46      -19.38     46.63 o 
   0  12 -10     1256.85     1346.74     87.73 o 
   2  12 -10     1182.47     1127.43     83.59 o 
   4  12 -10      357.25      293.04     89.93 o 
   6  12 -10      101.59      191.59     85.89 o 
  -3  13 -10       85.90      124.87     61.64 o 
  -1  13 -10      129.25       82.28     53.89 o 
   1  13 -10      246.38      160.41     58.63 o 
   3  13 -10      166.39       38.60     80.23 o 
   5  13 -10       10.04       19.81     73.77 o 
 -13   1  -9      354.15      317.70    115.60 o 
 -11   1  -9      235.22      175.19     62.21 o 
  -9   1  -9      154.47      130.87     50.28 o 
  -7   1  -9      836.53      924.04    109.94 o 
  -5   1  -9     2073.99     2275.26     69.22 o 
  -3   1  -9    15699.67    15978.00    223.22 o 
  -1   1  -9     2575.71     2406.34     34.43 o 
   1   1  -9      330.33      260.21     15.25 o 
   3   1  -9     4172.93     4240.07     52.16 o 
   5   1  -9     1556.45     1472.34     42.64 o 
   7   1  -9      144.47      180.92     59.52 o 
   9   1  -9      602.45      625.09     74.37 o 
  11   1  -9      245.91      168.51     46.97 o 
  13   1  -9      513.11      545.53     73.22 o 
 -12   2  -9        4.58       52.75     88.72 o 
 -10   2  -9      345.10      331.38     70.43 o 
  -8   2  -9     1974.28     1897.03    183.71 o 
  -6   2  -9     3319.22     3207.47     88.18 o 
  -4   2  -9      626.85      580.03    104.38 o 
  -2   2  -9       79.82      128.40     17.94 o 
   0   2  -9    10093.14     9922.49    115.72 o 
   2   2  -9     8406.21     7914.76     80.98 o 
   4   2  -9     5940.32     6167.60     80.38 o 
   6   2  -9      879.26      964.14     39.43 o 
   8   2  -9      613.34      796.69     54.39 o 
  10   2  -9     1359.39     1395.88     78.55 o 
  12   2  -9      314.72      286.05     57.06 o 
  14   2  -9      160.08      142.63     63.09 o 
 -13   3  -9      167.80      200.08    113.17 o 
 -11   3  -9      228.82      310.02    100.85 o 
  -9   3  -9      568.70      504.43     98.22 o 
  -7   3  -9     2032.88     1987.93     78.63 o 
  -5   3  -9      466.02      422.01     61.24 o 
  -3   3  -9      586.88      594.22     27.00 o 
  -1   3  -9    16548.88    15234.11    179.16 o 
   1   3  -9     1178.46     1136.86     44.97 o 
   3   3  -9     1219.07     1195.84     33.02 o 
   5   3  -9     4502.99     4101.94     71.18 o 
   7   3  -9      921.56      915.32     43.79 o 
   9   3  -9      732.28      723.69     57.57 o 
  11   3  -9      572.35      669.76     67.66 o 
  13   3  -9       39.98       84.96     51.47 o 
 -12   4  -9       78.57      180.07    100.64 o 
 -10   4  -9     1944.45     1919.92    153.59 o 
  -8   4  -9     1403.15     1440.75    130.35 o 
  -6   4  -9      265.49      244.34     71.95 o 
  -4   4  -9     2728.52     2453.65     77.63 o 
  -2   4  -9    15169.24    15702.05    193.41 o 
   0   4  -9     1146.83     1042.69     47.29 o 
   2   4  -9     3156.74     2992.89     74.17 o 
   4   4  -9     3067.48     3291.19     60.20 o 
   6   4  -9       17.34       -0.74     23.85 o 
   8   4  -9     1410.34     1303.32     53.21 o 
  10   4  -9       14.87       68.54     38.06 o 
  12   4  -9      221.88      216.17     53.83 o 
  14   4  -9        6.85       61.82    136.92 o 
 -11   5  -9       19.77      100.64     88.32 o 
  -9   5  -9      315.28      351.04     97.41 o 
  -7   5  -9      866.48      880.33    105.90 o 
  -5   5  -9     2791.24     2873.45    102.06 o 
  -3   5  -9      540.47      610.22     47.67 o 
  -1   5  -9      654.97      689.40     45.97 o 
   1   5  -9     1526.60     1485.41     57.21 o 
   3   5  -9    10430.31    10716.31    157.75 o 
   5   5  -9       21.98        1.15     17.08 o 
   7   5  -9      340.28      480.65     37.35 o 
   9   5  -9      345.76      390.61     45.79 o 
  11   5  -9      183.77      142.83     48.50 o 
  13   5  -9        1.94       13.72     64.17 o 
 -12   6  -9       31.23     -124.90     83.26 o 
 -10   6  -9      177.06      133.99     91.35 o 
  -8   6  -9        4.86      -58.56     54.77 o 
  -6   6  -9        4.76       20.51     39.91 o 
  -4   6  -9      312.26      326.70     54.97 o 
  -2   6  -9     2278.85     2375.73     76.96 o 
   0   6  -9       18.86       13.02     24.56 o 
   2   6  -9     2787.10     2769.77     79.50 o 
   4   6  -9     3317.84     3233.50     90.49 o 
   6   6  -9      433.07      450.88     47.44 o 
   8   6  -9     2138.17     1915.10     64.26 o 
  10   6  -9      147.45      202.29     40.55 o 
  12   6  -9      397.78      384.40     65.64 o 
 -11   7  -9       29.83       34.28     56.25 o 
  -9   7  -9        2.28       56.35     51.81 o 
  -7   7  -9     2121.04     2144.05     98.43 o 
  -5   7  -9     2107.06     2036.05     88.39 o 
  -3   7  -9     1361.64     1430.81    103.57 o 
  -1   7  -9       51.44       56.05     29.92 o 
   1   7  -9      756.41     1016.94     67.60 o 
   3   7  -9     3923.53     3705.30    100.23 o 
   5   7  -9       73.28       43.39     33.78 o 
   7   7  -9      349.34      354.49     50.66 o 
   9   7  -9      178.16       78.14     44.46 o 
  11   7  -9      190.49      329.22     86.50 o 
 -10   8  -9      391.43      292.22     69.54 o 
  -8   8  -9      310.02      211.05     83.06 o 
  -6   8  -9      402.53      409.00     58.47 o 
  -4   8  -9      107.30      132.24     43.68 o 
  -2   8  -9     2515.25     2640.94     91.86 o 
   0   8  -9      225.79      211.51     40.58 o 
   2   8  -9        2.86      -20.06     30.01 o 
   4   8  -9      385.71      375.06     83.67 o 
   6   8  -9      114.81       96.03     56.08 o 
   8   8  -9       76.83      151.57     46.32 o 
  10   8  -9      292.83      375.06     98.12 o 
  12   8  -9        3.73       -5.46     67.10 o 
  -9   9  -9      220.06      240.57     76.90 o 
  -7   9  -9      250.95      286.83     60.54 o 
  -5   9  -9      435.74      467.32     61.10 o 
  -3   9  -9      308.40      297.41     63.46 o 
  -1   9  -9      304.64      254.89     47.43 o 
   1   9  -9     1501.01     1465.32     74.27 o 
   3   9  -9      314.70      298.57     48.41 o 
   5   9  -9     1201.91     1173.86     75.25 o 
   7   9  -9      397.56      560.68    142.68 o 
   9   9  -9        2.90       39.53     62.04 o 
  11   9  -9      397.29      569.71    111.36 o 
  -8  10  -9      382.20      467.88     74.32 o 
  -6  10  -9       11.55       26.48     68.61 o 
  -4  10  -9      144.08      253.98     54.61 o 
  -2  10  -9      106.66       98.41     52.44 o 
   0  10  -9      225.57      130.99     44.23 o 
   2  10  -9     1081.34     1209.78     73.57 o 
   4  10  -9      539.08      550.57     60.68 o 
   6  10  -9      476.73      526.14     84.58 o 
   8  10  -9        6.87       31.93     67.70 o 
  10  10  -9      367.89      487.86    101.65 o 
  -7  11  -9       90.32       49.25     58.23 o 
  -5  11  -9      127.32      187.28     59.68 o 
  -3  11  -9      410.19      452.44     65.08 o 
  -1  11  -9       30.45      -58.13     38.75 o 
   1  11  -9      250.16      333.85     54.25 o 
   3  11  -9      155.27      106.17     46.86 o 
   5  11  -9      277.71      274.52    112.57 o 
   7  11  -9      278.48      406.62     97.21 o 
   9  11  -9       68.66      154.60     83.06 o 
  -6  12  -9      131.77      208.53     65.77 o 
  -4  12  -9      215.21      134.50     79.63 o 
  -2  12  -9      510.14      482.93     66.28 o 
   0  12  -9      809.48      874.66     76.07 o 
   2  12  -9      163.89      102.82     72.15 o 
   4  12  -9       46.43      -25.26     66.49 o 
   6  12  -9      105.52       92.76     79.83 o 
   8  12  -9       99.04      157.43     86.30 o 
  -3  13  -9      238.90      289.35    110.95 o 
  -1  13  -9      210.52      167.29     57.07 o 
   1  13  -9      169.30       72.75     83.87 o 
   3  13  -9       32.91     -103.98     69.32 o 
   5  13  -9       67.29      196.24     83.47 o 
   0  14  -9      191.33      370.44    104.69 o 
   2  14  -9       12.22      -79.83     77.00 o 
 -12   0  -8      486.43      653.58    114.79 o 
 -10   0  -8      429.82      417.33     89.33 o 
  -8   0  -8     1571.76     1687.71    113.98 o 
  -6   0  -8     5534.72     5121.95    152.18 o 
  -4   0  -8      914.23      769.79     61.84 o 
  -2   0  -8    17516.89    17711.17    246.36 o 
   0   0  -8    70444.96    66784.24    503.83 o 
   2   0  -8     6387.87     6028.00     81.87 o 
   4   0  -8      142.84      102.20     21.34 o 
   6   0  -8    15312.56    14391.73    255.25 o 
   8   0  -8      406.64      378.93     58.00 o 
  10   0  -8      329.99      502.62     78.62 o 
  12   0  -8      352.08      486.45     92.96 o 
  14   0  -8      120.30      250.60     94.99 o 
 -13   1  -8      246.24      185.32    106.51 o 
 -11   1  -8      104.78       37.98     71.85 o 
  -9   1  -8      284.12      322.99     56.88 o 
  -7   1  -8     1445.83     1263.01     71.24 o 
  -5   1  -8     2164.46     2243.29     68.17 o 
  -3   1  -8     9502.55     9581.92    120.38 o 
  -1   1  -8       50.01       66.69     14.05 o 
   1   1  -8     4249.10     4280.79     44.06 o 
   3   1  -8     4330.99     4512.63     53.36 o 
   5   1  -8      211.51      283.43     28.04 o 
   7   1  -8     7199.77     7253.93    128.57 o 
   9   1  -8      157.91      190.94     37.53 o 
  11   1  -8      135.41      210.19     86.70 o 
  13   1  -8      102.68       80.31     86.70 o 
 -12   2  -8       34.83       20.82     88.52 o 
 -10   2  -8      287.52      256.10     75.28 o 
  -8   2  -8     5621.12     5832.14    131.44 o 
  -6   2  -8     4704.66     4745.18    103.31 o 
  -4   2  -8    19328.41    20679.83    213.11 o 
  -2   2  -8    12693.11    12765.46    150.43 o 
   0   2  -8      997.28     1022.50     25.92 o 
   2   2  -8       39.15        1.89      9.66 o 
   4   2  -8     5031.44     5090.86     71.40 o 
   6   2  -8      255.40      409.00     42.00 o 
   8   2  -8     1614.80     1537.53     66.86 o 
  10   2  -8      832.47     1097.29    132.37 o 
  12   2  -8      560.80      670.06     72.93 o 
  14   2  -8      358.89      264.23     70.70 o 
 -13   3  -8      191.34      231.81    112.16 o 
 -11   3  -8       42.12       96.40     83.06 o 
  -9   3  -8      851.44      738.06    110.55 o 
  -7   3  -8     4551.27     4750.37    110.15 o 
  -5   3  -8      376.96      430.80     38.24 o 
  -3   3  -8      674.02      651.91     26.73 o 
  -1   3  -8     7990.10     7792.51    112.99 o 
   1   3  -8     2665.00     2701.54     62.95 o 
   3   3  -8      871.34      902.52     29.45 o 
   5   3  -8      862.21      868.58     35.92 o 
   7   3  -8      319.96      310.90     30.90 o 
   9   3  -8      306.17      359.33     64.37 o 
  11   3  -8      194.52      141.52     48.22 o 
  13   3  -8      273.80      358.55     88.11 o 
 -12   4  -8       27.00       70.13     91.55 o 
 -10   4  -8      842.47      648.33    114.18 o 
  -8   4  -8      360.53      386.41     88.72 o 
  -6   4  -8       34.38       73.83     32.24 o 
  -4   4  -8     2446.47     2418.91     85.59 o 
  -2   4  -8      480.33      479.55     42.95 o 
   0   4  -8     6332.48     6420.65    105.49 o 
   2   4  -8    24833.87    25133.74    256.01 o 
   4   4  -8    57689.42    58772.82    403.92 o 
   6   4  -8     4718.97     4788.28     82.81 o 
   8   4  -8     1950.32     1971.98     62.18 o 
  10   4  -8      738.68      792.90     65.98 o 
  12   4  -8      114.99       78.51     74.47 o 
  14   4  -8       44.13        6.57     54.50 o 
 -11   5  -8      406.97      331.24    105.90 o 
  -9   5  -8      198.32      110.95     78.62 o 
  -7   5  -8     1390.17     1351.02    121.26 o 
  -5   5  -8      509.57      481.85     50.31 o 
  -3   5  -8     1836.26     1954.80    125.40 o 
  -1   5  -8     5985.04     6115.36    110.28 o 
   1   5  -8     3602.14     3477.44     81.23 o 
   3   5  -8     2903.70     3075.43     79.67 o 
   5   5  -8     2554.68     2472.53     59.00 o 
   7   5  -8      535.03      574.91     39.54 o 
   9   5  -8      963.50     1086.40     57.78 o 
  11   5  -8       20.95       31.17     39.09 o 
  13   5  -8      211.83      236.37     68.01 o 
 -12   6  -8       19.17       63.05     97.61 o 
 -10   6  -8      364.04      426.42    106.10 o 
  -8   6  -8      627.56      633.57     95.59 o 
  -6   6  -8     5516.00     5519.64    133.70 o 
  -4   6  -8       89.22      111.43     32.86 o 
  -2   6  -8      106.38      121.86     29.52 o 
   0   6  -8     1569.35     1507.30     60.23 o 
   2   6  -8      445.88      552.42     43.90 o 
   4   6  -8     4868.44     4974.23    109.29 o 
   6   6  -8       22.56       41.70     28.74 o 
   8   6  -8      284.14      276.53     35.19 o 
  10   6  -8      150.45      138.13     48.91 o 
  12   6  -8     1241.66     1414.04     95.83 o 
 -11   7  -8       13.75       83.83    111.36 o 
  -9   7  -8      848.02      799.95     86.09 o 
  -7   7  -8     1527.74     1433.01    132.07 o 
  -5   7  -8      155.58      219.05     46.31 o 
  -3   7  -8     3339.63     3046.16     93.21 o 
  -1   7  -8      960.04      943.25     56.27 o 
   1   7  -8     1162.51     1150.19    153.49 o 
   3   7  -8      542.67      647.01     51.45 o 
   5   7  -8      474.65      519.26     39.47 o 
   7   7  -8      637.34      722.01     42.04 o 
   9   7  -8     1088.41     1065.39    106.35 o 
  11   7  -8       48.79       21.86     47.92 o 
 -10   8  -8      618.83      552.33    138.13 o 
  -8   8  -8       40.42       19.25     55.88 o 
  -6   8  -8      378.27      428.99     85.28 o 
  -4   8  -8      557.14      631.96    127.32 o 
  -2   8  -8     2501.37     2545.83     87.86 o 
   0   8  -8      379.84      453.47     48.65 o 
   2   8  -8      227.87      260.03     41.69 o 
   4   8  -8     4765.13     4869.14     97.27 o 
   6   8  -8      458.13      411.79     55.90 o 
   8   8  -8      859.04     1019.34     73.73 o 
  10   8  -8       68.80      -48.42     43.72 o 
  12   8  -8      104.82      163.29     87.31 o 
  -9   9  -8        3.38       18.26     53.64 o 
  -7   9  -8     1286.14     1225.00    237.67 o 
  -5   9  -8      568.48      711.73     68.07 o 
  -3   9  -8      137.36       80.35     70.63 o 
  -1   9  -8      201.08      228.96     46.23 o 
   1   9  -8     3675.08     3502.91    103.10 o 
   3   9  -8      535.08      584.95     88.38 o 
   5   9  -8      661.63      695.38     50.76 o 
   7   9  -8       52.79       20.33     30.81 o 
   9   9  -8        8.99      -29.91     65.68 o 
  11   9  -8      283.93      213.21     89.33 o 
  -8  10  -8      153.73      133.61     60.08 o 
  -6  10  -8     1059.41     1010.85    135.51 o 
  -4  10  -8     4399.81     4213.12    126.94 o 
  -2  10  -8     2188.99     2041.80     90.39 o 
   0  10  -8      167.22      108.16     72.96 o 
   2  10  -8      558.06      453.75     54.68 o 
   4  10  -8     1368.67     1378.14     76.51 o 
   6  10  -8      131.90       75.58     34.16 o 
   8  10  -8      239.58      175.41     55.37 o 
  10  10  -8       11.85       67.90     74.98 o 
  -7  11  -8      423.76      356.16     76.39 o 
  -5  11  -8      746.36      743.91    122.07 o 
  -3  11  -8        4.05      -13.49     43.27 o 
  -1  11  -8       83.28       51.27     60.93 o 
   1  11  -8      370.99      354.18    131.67 o 
   3  11  -8      520.80      584.69     64.02 o 
   5  11  -8       76.37      114.48     48.98 o 
   7  11  -8      142.22      237.83     69.62 o 
   9  11  -8        9.96      167.13     83.67 o 
  -6  12  -8       43.41       47.19     55.26 o 
  -4  12  -8       61.17       53.35     53.44 o 
  -2  12  -8     1989.19     1933.73    147.93 o 
   0  12  -8      115.86      117.82     86.60 o 
   2  12  -8       18.25      -36.03     42.49 o 
   4  12  -8      375.45      398.54     92.36 o 
   6  12  -8     1541.72     1749.35     99.36 o 
   8  12  -8        3.76      101.25     74.37 o 
  -5  13  -8      108.77       86.74     63.56 o 
  -3  13  -8       96.42       77.24     54.16 o 
  -1  13  -8      187.16      101.60     59.52 o 
   1  13  -8      101.80       49.11     79.22 o 
   3  13  -8      439.85      264.54     92.96 o 
   5  13  -8      241.84      239.28     85.28 o 
  -2  14  -8        0.08     -103.68     84.68 o 
   0  14  -8       24.23       26.47     82.66 o 
   2  14  -8       12.65      -52.34     78.82 o 
 -13   1  -7      157.15      152.82     69.66 o 
 -11   1  -7       31.65       67.52     54.93 o 
  -9   1  -7      709.95      642.22     64.15 o 
  -7   1  -7     1651.02     1645.57     71.87 o 
  -5   1  -7     1370.15     1403.48     56.91 o 
  -3   1  -7     2584.42     2713.68     59.82 o 
  -1   1  -7     7707.31     7502.41     80.97 o 
   1   1  -7    12080.10    11900.56    124.35 o 
   3   1  -7    22063.13    23023.40    152.98 o 
   5   1  -7     1970.95     1721.56     44.54 o 
   7   1  -7     7011.97     7194.25    127.50 o 
   9   1  -7      310.27      331.51     42.96 o 
  11   1  -7      922.77     1150.14     78.02 o 
  13   1  -7      106.09      113.05     53.75 o 
 -12   2  -7       37.77      -51.33     80.43 o 
 -10   2  -7      290.90      241.28     91.75 o 
  -8   2  -7     3096.91     3090.28    126.61 o 
  -6   2  -7     5291.03     5381.57    108.05 o 
  -4   2  -7       45.56       36.62     23.65 o 
  -2   2  -7       92.45      106.88     33.87 o 
   0   2  -7    14215.83    13160.35    142.88 o 
   2   2  -7    86188.00    85940.41    533.96 o 
   4   2  -7     4487.43     4705.71     67.83 o 
   6   2  -7     2910.69     2886.88     61.61 o 
   8   2  -7        1.34      -20.82     22.50 o 
  10   2  -7     4522.25     4392.21    169.56 o 
  12   2  -7       72.38      136.76     50.72 o 
  14   2  -7      106.81      174.75     84.38 o 
 -13   3  -7       41.80       25.87     94.18 o 
 -11   3  -7      452.12      329.01    101.25 o 
  -9   3  -7     1351.17     1373.34     79.87 o 
  -7   3  -7     1025.93      924.96     61.51 o 
  -5   3  -7      813.39      791.81     48.91 o 
  -3   3  -7     1264.82     1237.79     39.26 o 
  -1   3  -7     1549.68     1552.67     98.32 o 
   1   3  -7     6189.26     6586.96     98.25 o 
   3   3  -7       46.61       77.97     14.08 o 
   5   3  -7    10348.77     9992.14    114.52 o 
   7   3  -7     1238.20     1213.74     56.79 o 
   9   3  -7      517.40      536.15    100.85 o 
  11   3  -7      207.22      192.50     48.00 o 
  13   3  -7      523.39      498.04     70.67 o 
 -12   4  -7       54.25      109.13     99.84 o 
 -10   4  -7      714.30      889.83    121.66 o 
  -8   4  -7       22.26       -0.20     69.52 o 
  -6   4  -7      169.16      197.59     50.52 o 
  -4   4  -7       22.57      -14.44     15.04 o 
  -2   4  -7     9867.89     9723.67    137.50 o 
   0   4  -7     5620.15     5209.75     91.29 o 
   2   4  -7      466.38      562.15     41.73 o 
   4   4  -7     8614.09     8284.41     98.49 o 
   6   4  -7      857.55      874.72     40.79 o 
   8   4  -7     2559.91     2615.18     69.48 o 
  10   4  -7      661.80      652.23     60.70 o 
  12   4  -7      145.53      181.72     52.50 o 
  14   4  -7       51.31       72.73     56.23 o 
 -11   5  -7       16.86      -30.52     77.40 o 
  -9   5  -7      919.33      934.70    118.43 o 
  -7   5  -7       69.96      -27.08     60.43 o 
  -5   5  -7      810.13      835.10     57.32 o 
  -3   5  -7     1925.97     1979.06     67.24 o 
  -1   5  -7    11826.69    11980.38    158.49 o 
   1   5  -7      437.15      406.51     45.88 o 
   3   5  -7     3673.67     3603.04     84.10 o 
   5   5  -7      462.39      466.74     35.53 o 
   7   5  -7      906.47      890.96     37.43 o 
   9   5  -7      196.38      269.53     40.93 o 
  11   5  -7      270.87      298.78     62.75 o 
  13   5  -7      247.67      302.15     63.14 o 
 -12   6  -7      446.56      361.35    111.96 o 
 -10   6  -7      877.14      699.66    117.82 o 
  -8   6  -7      327.46      248.18     85.89 o 
  -6   6  -7     1036.34     1024.70     72.32 o 
  -4   6  -7      129.67      168.36     50.42 o 
  -2   6  -7      786.06      790.87     50.11 o 
   0   6  -7     3097.06     3293.10     82.58 o 
   2   6  -7     2156.16     2206.23     85.49 o 
   4   6  -7      160.62      222.82     27.67 o 
   6   6  -7      308.15      339.19     29.80 o 
   8   6  -7      153.53      135.63     26.55 o 
  10   6  -7      179.57      202.75     81.34 o 
  12   6  -7       49.31       51.41     49.73 o 
 -11   7  -7      177.31       90.74     94.78 o 
  -9   7  -7     1113.34     1086.61     94.08 o 
  -7   7  -7        0.39       20.87     46.08 o 
  -5   7  -7      342.32      347.01     64.06 o 
  -3   7  -7       39.16       28.74     29.34 o 
  -1   7  -7     1705.05     1865.78     69.38 o 
   1   7  -7      881.78      843.45     54.01 o 
   3   7  -7      858.19      834.76     43.95 o 
   5   7  -7      876.00      933.29     46.99 o 
   7   7  -7      737.99      736.07     40.22 o 
   9   7  -7      889.43      934.06     48.14 o 
  11   7  -7      315.96      408.10     62.44 o 
 -10   8  -7       12.89       75.66     72.96 o 
  -8   8  -7      218.44      253.36     81.75 o 
  -6   8  -7        7.74       20.71     40.97 o 
  -4   8  -7     1003.68      987.04     68.57 o 
  -2   8  -7      299.08      294.03     43.05 o 
   0   8  -7     3699.79     3894.50    100.53 o 
   2   8  -7      139.03      140.15     28.88 o 
   4   8  -7     1306.55     1250.57     54.56 o 
   6   8  -7       27.11       22.10     27.51 o 
   8   8  -7      203.53      262.04     44.81 o 
  10   8  -7       65.95       25.74     48.22 o 
  12   8  -7        7.76       23.65     70.73 o 
  -9   9  -7       14.52      -50.58     49.42 o 
  -7   9  -7      319.16      364.17     76.09 o 
  -5   9  -7      105.15       87.24     67.50 o 
  -3   9  -7      153.45      133.19     44.71 o 
  -1   9  -7      718.82      650.50     57.30 o 
   1   9  -7      992.56      945.17     61.63 o 
   3   9  -7      187.28      219.21     35.48 o 
   5   9  -7     1099.69     1229.33     57.34 o 
   7   9  -7       61.71        7.25     31.75 o 
   9   9  -7        1.64      -40.52     43.75 o 
  11   9  -7      219.59      444.41     99.23 o 
  -8  10  -7      487.51      427.78     72.20 o 
  -6  10  -7      738.15      757.71     96.40 o 
  -4  10  -7      639.63      617.43     65.42 o 
  -2  10  -7      908.39      902.36    104.69 o 
   0  10  -7      391.97      441.66    102.87 o 
   2  10  -7     2061.66     2190.31     72.61 o 
   4  10  -7      128.41      142.68     35.67 o 
   6  10  -7       66.54      160.95     63.66 o 
   8  10  -7      107.97      164.41     51.21 o 
  10  10  -7      101.92      224.93     83.06 o 
  -7  11  -7      110.47      132.95     58.21 o 
  -5  11  -7       98.50       73.21     49.53 o 
  -3  11  -7      290.23      259.10     55.21 o 
  -1  11  -7      315.84      203.13     51.21 o 
   1  11  -7      368.88      363.42     53.40 o 
   3  11  -7       82.96       94.02     36.05 o 
   5  11  -7      133.01      123.92     65.88 o 
   7  11  -7       52.55        6.53     47.94 o 
   9  11  -7      125.07      106.34     57.16 o 
  -6  12  -7      182.39      167.11     70.83 o 
  -4  12  -7       15.09       39.27     49.75 o 
  -2  12  -7      205.02      265.54     56.23 o 
   0  12  -7      302.34      219.67     51.99 o 
   2  12  -7       22.42      -21.26     42.07 o 
   4  12  -7      111.47      106.75     50.30 o 
   6  12  -7      193.61      217.26     59.65 o 
   8  12  -7       48.08       12.12     51.08 o 
  -5  13  -7       14.05      116.54    104.59 o 
  -3  13  -7      189.82      202.12     82.25 o 
  -1  13  -7       30.18      -55.58     67.30 o 
   1  13  -7       90.27       70.33     69.72 o 
   3  13  -7      386.81      452.87     70.44 o 
   5  13  -7       80.95       78.12     72.45 o 
  -2  14  -7        3.27       69.72     88.72 o 
   0  14  -7      564.31      524.04    106.71 o 
   2  14  -7       18.88      -27.49     72.35 o 
 -12   0  -6      592.61      645.90    111.36 o 
 -10   0  -6     3427.05     3277.00    161.27 o 
  -8   0  -6       41.12       29.10     53.15 o 
  -6   0  -6     1693.84     1482.18     86.30 o 
  -4   0  -6    19559.48    19375.24    282.33 o 
  -2   0  -6    38297.56    36290.15    420.56 o 
   0   0  -6      194.15      215.72     17.96 o 
   2   0  -6     9166.08     9375.40    103.55 o 
   4   0  -6     1762.26     1704.43     59.42 o 
   6   0  -6     6007.39     5309.90    142.28 o 
   8   0  -6     1021.75     1117.60     81.04 o 
  10   0  -6      251.21      227.16     61.64 o 
  12   0  -6      114.48       71.74     63.86 o 
  14   0  -6       88.78       86.50     82.46 o 
 -13   1  -6      116.30      147.89     66.74 o 
 -11   1  -6       73.72       89.52     54.30 o 
  -9   1  -6       79.65      121.64     49.92 o 
  -7   1  -6      110.58       95.28     36.26 o 
  -5   1  -6    11259.81    11672.75    194.92 o 
  -3   1  -6     1344.12     1303.85     44.79 o 
  -1   1  -6    10434.10     9988.22     92.84 o 
   1   1  -6     2534.70     2527.69     37.36 o 
   3   1  -6    33967.86    35051.78    211.87 o 
   5   1  -6     1863.78     1757.31     44.26 o 
   7   1  -6     1663.63     1789.98     63.58 o 
   9   1  -6       79.37       78.62     30.15 o 
  11   1  -6     2201.21     2025.99     91.12 o 
  13   1  -6      232.28      315.11    103.37 o 
 -12   2  -6      366.97      457.84     73.62 o 
 -10   2  -6      150.91      203.76     54.76 o 
  -8   2  -6      591.55      644.41    101.96 o 
  -6   2  -6      132.58      238.39     35.53 o 
  -4   2  -6    26102.31    26621.46    251.77 o 
  -2   2  -6    23810.19    22993.51    422.38 o 
   0   2  -6     9612.68     9503.72    110.81 o 
   2   2  -6    12947.94    13053.48    108.84 o 
   4   2  -6      823.85      844.12     31.12 o 
   6   2  -6      868.20      742.46     46.31 o 
   8   2  -6      905.21      948.60     57.09 o 
  10   2  -6      447.23      459.15     54.66 o 
  12   2  -6       72.41       68.26     45.58 o 
  14   2  -6      350.55      432.81     74.81 o 
 -13   3  -6      150.21      127.52    100.04 o 
 -11   3  -6      343.31      410.86    102.67 o 
  -9   3  -6      130.86      100.78     46.76 o 
  -7   3  -6     2585.96     2567.21     83.26 o 
  -5   3  -6     3202.96     3056.40     73.28 o 
  -3   3  -6      766.07      794.91     27.10 o 
  -1   3  -6     2447.02     2744.84     61.67 o 
   1   3  -6    29442.49    28983.61    262.58 o 
   3   3  -6      728.98      706.45     26.95 o 
   5   3  -6     6544.29     6902.24     91.77 o 
   7   3  -6     1674.26     1555.50     51.27 o 
   9   3  -6      430.51      355.74     44.14 o 
  11   3  -6      120.54       63.51     58.61 o 
  13   3  -6      209.29      217.22    112.87 o 
 -12   4  -6      349.36      255.05    101.25 o 
 -10   4  -6     1512.84     1442.97    137.63 o 
  -8   4  -6     3719.76     3695.20    148.14 o 
  -6   4  -6       73.78       54.72     29.25 o 
  -4   4  -6    10720.23    10317.83    165.67 o 
  -2   4  -6     3747.30     3728.23     79.17 o 
   0   4  -6     2454.09     2661.53     63.59 o 
   2   4  -6     7240.44     7811.60    204.12 o 
   4   4  -6     9099.44     9084.25     89.60 o 
   6   4  -6     4978.64     5072.91     71.33 o 
   8   4  -6     4697.03     4759.88    101.60 o 
  10   4  -6     2081.37     2147.51     98.83 o 
  12   4  -6      440.95      482.33     65.57 o 
  14   4  -6       65.08      100.29     69.52 o 
 -11   5  -6      481.60      334.87    101.25 o 
  -9   5  -6      304.24      332.05     89.73 o 
  -7   5  -6      151.34      141.67     71.34 o 
  -5   5  -6     1185.53     1113.26     41.69 o 
  -3   5  -6     5636.82     5788.41    109.74 o 
  -1   5  -6     4860.08     4981.68     93.73 o 
   1   5  -6      894.79      806.86     42.65 o 
   3   5  -6     8957.18     9366.62    111.95 o 
   5   5  -6      919.52      884.39     32.63 o 
   7   5  -6     1172.88     1166.08     40.65 o 
   9   5  -6     1108.33     1258.18     73.59 o 
  11   5  -6      312.22      270.97     51.80 o 
  13   5  -6       21.66       14.76     49.21 o 
 -12   6  -6        2.93       16.77     91.55 o 
 -10   6  -6      635.03      728.76    118.02 o 
  -8   6  -6      265.35      203.11     82.86 o 
  -6   6  -6     1002.51      954.50     67.23 o 
  -4   6  -6      164.78      115.97     41.63 o 
  -2   6  -6     2743.17     2904.01     78.72 o 
   0   6  -6    22380.64    21507.07    235.91 o 
   2   6  -6      406.18      393.33     29.51 o 
   4   6  -6      705.49      803.77     39.80 o 
   6   6  -6      932.36      820.44     55.89 o 
   8   6  -6     3747.72     3550.26     70.39 o 
  10   6  -6      288.26      249.90     51.19 o 
  12   6  -6      534.32      621.71     73.32 o 
 -11   7  -6      360.15      389.85    108.73 o 
  -9   7  -6      121.34      162.16     52.26 o 
  -7   7  -6      369.65      456.75     72.45 o 
  -5   7  -6     1196.80     1155.22     68.61 o 
  -3   7  -6     1795.15     1772.98     89.73 o 
  -1   7  -6       70.38       80.57     28.39 o 
   1   7  -6      368.13      481.03     35.30 o 
   3   7  -6      769.66      741.09     41.74 o 
   5   7  -6     1195.87     1236.43     50.97 o 
   7   7  -6      577.55      631.85     36.96 o 
   9   7  -6       69.02       49.39     27.78 o 
  11   7  -6      353.61      388.81    102.97 o 
 -10   8  -6      456.09      443.26     71.08 o 
  -8   8  -6     2101.88     2197.23    102.91 o 
  -6   8  -6       30.37      -10.47     38.81 o 
  -4   8  -6     2613.21     2601.04     92.30 o 
  -2   8  -6      161.93      267.34     74.27 o 
   0   8  -6     2313.24     2325.18     67.06 o 
   2   8  -6     3580.26     3460.90     77.37 o 
   4   8  -6     2325.16     2364.40     75.75 o 
   6   8  -6      192.78      187.25     33.00 o 
   8   8  -6      626.00      712.86     44.07 o 
  10   8  -6       67.13      123.70     48.91 o 
  12   8  -6       82.67      150.41    138.44 o 
  -9   9  -6        6.46       83.11     73.36 o 
  -7   9  -6       97.45       32.13     65.28 o 
  -5   9  -6      508.54      472.17     75.69 o 
  -3   9  -6      594.35      531.53     58.26 o 
  -1   9  -6      408.31      356.56     51.23 o 
   1   9  -6      416.74      392.13     37.91 o 
   3   9  -6      561.42      650.59     45.43 o 
   5   9  -6      476.07      433.24     57.17 o 
   7   9  -6      143.54      100.15     36.69 o 
   9   9  -6       49.33        1.57     40.38 o 
  11   9  -6      652.56      613.57    111.36 o 
  -8  10  -6       20.25        2.10     70.53 o 
  -6  10  -6       48.33       55.96     47.91 o 
  -4  10  -6     1080.49     1137.59    124.49 o 
  -2  10  -6     3237.12     3343.49    105.18 o 
   0  10  -6     4668.14     4294.58     95.68 o 
   2  10  -6     2610.22     2693.09    120.67 o 
   4  10  -6      264.01      270.21     39.51 o 
   6  10  -6       70.88      146.07     75.08 o 
   8  10  -6        2.84       -5.22     40.16 o 
  10  10  -6      226.34      198.46     87.71 o 
  -7  11  -6       41.16       51.63     52.36 o 
  -5  11  -6      183.21      253.49    101.05 o 
  -3  11  -6      119.66      107.56     48.55 o 
  -1  11  -6     1645.58     1652.76     82.66 o 
   1  11  -6      627.69      701.40     53.32 o 
   3  11  -6      337.67      418.21     60.05 o 
   5  11  -6      145.25      146.15     49.31 o 
   7  11  -6      145.86       91.07     51.34 o 
   9  11  -6      300.96      431.82     68.74 o 
  -6  12  -6      377.12      526.67    115.70 o 
  -4  12  -6      251.96      223.53     57.12 o 
  -2  12  -6       94.19       91.29     46.72 o 
   0  12  -6      235.50      242.90     50.01 o 
   2  12  -6       13.96      -15.39     41.85 o 
   4  12  -6        1.18      -53.62     57.90 o 
   6  12  -6     1044.93     1212.45     91.39 o 
   8  12  -6       12.63       15.40     75.58 o 
  -5  13  -6       99.01      -47.46     54.01 o 
  -3  13  -6       13.60       12.12     54.87 o 
  -1  13  -6       25.57       34.15     74.57 o 
   1  13  -6      221.93      330.23     88.32 o 
   3  13  -6      181.07      161.33     85.28 o 
   5  13  -6       50.74      119.10     57.77 o 
  -2  14  -6       18.94       78.21     87.31 o 
   0  14  -6        6.72     -108.22     72.15 o 
   2  14  -6      187.22       85.82    163.70 o 
 -13   1  -5       41.18       71.15     62.47 o 
 -11   1  -5      252.56      270.61     59.32 o 
  -9   1  -5      847.13      838.70    121.97 o 
  -7   1  -5     1334.96     1316.42    134.80 o 
  -5   1  -5     9628.95    10098.07    138.22 o 
  -3   1  -5     3416.51     3662.72     66.14 o 
  -1   1  -5     1329.16     1329.55     35.04 o 
   1   1  -5       63.37       70.43      9.85 o 
   3   1  -5    10186.18     9705.80     92.54 o 
   5   1  -5     1242.25     1296.95     38.86 o 
   7   1  -5     2836.28     2803.38     78.13 o 
   9   1  -5     1119.31     1149.17     67.80 o 
  11   1  -5     1047.34     1137.46     81.85 o 
  13   1  -5       41.39       46.08     48.75 o 
 -12   2  -5      818.04      896.41     85.19 o 
 -10   2  -5     2491.87     2504.99    101.60 o 
  -8   2  -5      681.24      755.16     98.42 o 
  -6   2  -5      542.74      627.29     63.56 o 
  -4   2  -5     1154.85     1268.95     46.55 o 
  -2   2  -5     5811.88     5787.98     86.79 o 
   0   2  -5     4285.15     4174.56     65.06 o 
   2   2  -5    33378.80    33422.99    267.04 o 
   4   2  -5     4228.79     4086.18     62.09 o 
   6   2  -5       15.12       43.52     17.79 o 
   8   2  -5     3753.88     3505.32     94.78 o 
  10   2  -5      319.35      337.15     50.01 o 
  12   2  -5       98.27      146.97     47.75 o 
  14   2  -5       82.28      139.67     60.70 o 
 -13   3  -5      236.37      172.19    100.44 o 
 -11   3  -5      234.70      277.25     61.06 o 
  -9   3  -5      178.94      137.02     46.52 o 
  -7   3  -5     2866.77     3219.72     90.02 o 
  -5   3  -5     7030.31     7435.34    113.62 o 
  -3   3  -5      223.45      229.90     21.15 o 
  -1   3  -5     7687.67     8277.52    108.38 o 
   1   3  -5    28372.14    28008.83    252.51 o 
   3   3  -5     3267.46     3323.19     45.28 o 
   5   3  -5      103.93      130.15     16.01 o 
   7   3  -5      229.66      211.41     20.96 o 
   9   3  -5      199.18      289.01     44.16 o 
  11   3  -5      491.74      628.90     63.55 o 
  13   3  -5       82.11       48.35     49.55 o 
 -12   4  -5      297.65      284.96    105.29 o 
 -10   4  -5       29.33      -85.28     67.30 o 
  -8   4  -5      461.48      579.81     56.39 o 
  -6   4  -5     1979.48     1790.62     64.81 o 
  -4   4  -5    20836.25    22200.47    518.18 o 
  -2   4  -5     3937.73     4123.35     81.01 o 
   0   4  -5       68.29       89.33     20.83 o 
   2   4  -5     8826.78     8762.28    222.18 o 
   4   4  -5      228.72      211.00     17.82 o 
   6   4  -5     1934.58     1927.00     44.27 o 
   8   4  -5      373.02      419.47     47.71 o 
  10   4  -5      694.02      795.85     68.51 o 
  12   4  -5       79.67       99.58     48.94 o 
  14   4  -5      939.88      976.00     93.57 o 
 -13   5  -5      108.11      243.93    110.75 o 
 -11   5  -5      186.02       79.42     82.66 o 
  -9   5  -5      990.03      744.53    108.32 o 
  -7   5  -5      166.94      142.07     68.51 o 
  -5   5  -5      367.37      421.80     30.84 o 
  -3   5  -5     3200.52     3184.79     49.97 o 
  -1   5  -5        6.55        9.25     18.21 o 
   1   5  -5     2626.42     2445.24     65.04 o 
   3   5  -5     4468.54     4187.49     70.91 o 
   5   5  -5      216.47      228.76     27.22 o 
   7   5  -5       50.64       45.34     19.12 o 
   9   5  -5     1536.49     1692.66     79.73 o 
  11   5  -5       73.43       -4.42     40.24 o 
  13   5  -5       76.15       85.33     53.66 o 
 -12   6  -5       62.31       84.68     93.98 o 
 -10   6  -5      342.30      488.47    104.89 o 
  -8   6  -5       67.85      141.27     78.62 o 
  -6   6  -5     1167.50     1287.64     68.33 o 
  -4   6  -5       25.82        1.84     27.15 o 
  -2   6  -5      811.72      846.84     47.73 o 
   0   6  -5     1525.34     1428.43     45.39 o 
   2   6  -5     1315.63     1275.04     72.98 o 
   4   6  -5     1618.69     1660.74     62.90 o 
   6   6  -5     3793.91     3814.81     66.79 o 
   8   6  -5      147.98      138.95     24.41 o 
  10   6  -5      208.20      237.47     68.01 o 
  12   6  -5      125.49       52.00     61.64 o 
 -11   7  -5      282.62      306.78    106.51 o 
  -9   7  -5      716.61      743.51    113.38 o 
  -7   7  -5      520.59      568.00     62.98 o 
  -5   7  -5      735.11      807.72     59.90 o 
  -3   7  -5      684.51      785.06     53.49 o 
  -1   7  -5     6480.46     6518.66    142.28 o 
   1   7  -5     2213.27     2324.47     59.16 o 
   3   7  -5      945.88      964.06     45.27 o 
   5   7  -5      496.53      478.33     37.72 o 
   7   7  -5        0.04       22.30     20.40 o 
   9   7  -5      263.79      250.52     37.37 o 
  11   7  -5       63.95       86.19     48.12 o 
 -10   8  -5       15.92       32.93     51.71 o 
  -8   8  -5      785.11      942.38     81.22 o 
  -6   8  -5        1.69       13.15     39.03 o 
  -4   8  -5      392.48      408.11     48.14 o 
  -2   8  -5      219.94      234.31     51.74 o 
   0   8  -5     1212.82     1216.50     49.92 o 
   2   8  -5      216.09      252.03     38.06 o 
   4   8  -5      554.89      582.18     40.85 o 
   6   8  -5     4383.28     4190.61     89.81 o 
   8   8  -5       22.46      -13.32     25.32 o 
  10   8  -5      242.74      219.98     54.22 o 
  12   8  -5      328.84      232.51     64.61 o 
  -9   9  -5      215.93      358.37     67.50 o 
  -7   9  -5      762.39      697.39     71.11 o 
  -5   9  -5      937.01     1004.79     99.43 o 
  -3   9  -5      495.52      495.60     55.27 o 
  -1   9  -5       66.78      106.09     33.30 o 
   1   9  -5      758.86      791.37     56.25 o 
   3   9  -5      395.93      461.70     40.44 o 
   5   9  -5      204.55      270.63     81.75 o 
   7   9  -5       96.43       40.34     39.51 o 
   9   9  -5       38.17       53.19     62.95 o 
  11   9  -5      340.61      427.84     95.19 o 
 -10  10  -5      179.55      354.36     73.67 o 
  -8  10  -5      278.27      268.87     63.22 o 
  -6  10  -5       62.52       -2.53     43.16 o 
  -4  10  -5      935.51     1081.74     74.76 o 
  -2  10  -5     1275.32     1221.07     81.85 o 
   0  10  -5      656.66      813.77     58.62 o 
   2  10  -5      772.05      869.32     52.77 o 
   4  10  -5      214.69      198.66     36.22 o 
   6  10  -5       32.10       19.17     75.99 o 
   8  10  -5     1016.67      943.14     77.45 o 
  10  10  -5       25.80      163.70     81.85 o 
  -9  11  -5       79.06       76.50     62.94 o 
  -7  11  -5      173.70      268.26     78.82 o 
  -5  11  -5       27.73      -67.90     45.27 o 
  -3  11  -5      150.43      114.81     47.86 o 
  -1  11  -5      353.97      328.26     42.90 o 
   1  11  -5       50.50       14.81     30.55 o 
   3  11  -5      421.94      399.45     60.02 o 
   5  11  -5       41.96       19.27     47.29 o 
   7  11  -5      419.11      487.80     84.98 o 
   9  11  -5      213.05      211.62     58.84 o 
  -6  12  -5      454.00      498.30     72.39 o 
  -4  12  -5      185.22      141.17     71.44 o 
  -2  12  -5     1124.41     1122.39     79.81 o 
   0  12  -5      199.83      126.71     50.35 o 
   2  12  -5      600.90      619.46     67.11 o 
   4  12  -5      118.88      162.02    133.99 o 
   6  12  -5       33.85      140.60    151.57 o 
   8  12  -5        9.77       55.03     51.29 o 
  -5  13  -5      180.90      126.78     61.73 o 
  -3  13  -5      491.22      493.28    106.20 o 
  -1  13  -5       59.89       60.63     78.62 o 
   1  13  -5      618.62      504.35     67.94 o 
   3  13  -5      255.81      187.60     56.57 o 
   5  13  -5      310.81      390.09     66.54 o 
   2  14  -5       14.72       35.16     74.78 o 
   4  14  -5      190.83      120.45     90.14 o 
 -14   0  -4       99.55       19.60     90.74 o 
 -12   0  -4        8.48      -21.02     67.30 o 
 -10   0  -4      554.41      511.51     87.91 o 
  -8   0  -4     9304.77     9477.94    230.19 o 
  -6   0  -4    37673.96    39217.32    517.37 o 
  -4   0  -4     1820.76     1897.89     77.61 o 
  -2   0  -4     7358.29     7492.34    122.87 o 
   0   0  -4   110748.97   111450.83   1143.67 o 
   2   0  -4    92028.23    93588.23    686.36 o 
   4   0  -4     3811.34     3627.03     96.20 o 
   6   0  -4    13475.03    13195.72    238.27 o 
   8   0  -4       35.93       42.64     29.51 o 
  10   0  -4      126.13      144.30     55.78 o 
  12   0  -4     2620.63     2642.82    153.80 o 
  14   0  -4      290.16      318.91    100.64 o 
 -13   1  -4      125.42      125.24     66.39 o 
 -11   1  -4      355.24      330.19     61.79 o 
  -9   1  -4     2668.01     2505.80     93.70 o 
  -7   1  -4      821.34      718.65     51.94 o 
  -5   1  -4     1778.07     1765.19     58.12 o 
  -3   1  -4    10287.25    11009.16    199.07 o 
  -1   1  -4      564.73      568.84     22.96 o 
   1   1  -4      840.17      850.42     33.15 o 
   3   1  -4     4451.79     4504.48     68.70 o 
   5   1  -4     1540.73     1543.16     50.07 o 
   7   1  -4      886.55      856.00     47.72 o 
   9   1  -4     3651.85     3578.73    124.59 o 
  11   1  -4      483.44      556.73     61.34 o 
  13   1  -4      366.37      461.20     68.51 o 
 -12   2  -4      122.42       29.33     56.89 o 
 -10   2  -4     1087.06     1195.92     80.96 o 
  -8   2  -4      217.40      137.41     58.61 o 
  -6   2  -4     2765.69     3067.75     78.98 o 
  -4   2  -4    11870.46    12908.36    290.62 o 
  -2   2  -4    22637.97    21931.36    296.48 o 
   0   2  -4    14515.39    14077.72    230.59 o 
   2   2  -4   201394.25   199918.52   1183.15 o 
   4   2  -4    24803.94    25229.72    186.10 o 
   6   2  -4     2075.90     2141.10     46.54 o 
   8   2  -4     1111.94     1002.26     54.57 o 
  10   2  -4     1891.12     1955.29    132.47 o 
  12   2  -4      160.91      183.53     49.90 o 
  14   2  -4       34.75       46.75     51.58 o 
 -13   3  -4      170.79      150.56     95.59 o 
 -11   3  -4      120.10      156.55     62.45 o 
  -9   3  -4      142.39       76.46     42.09 o 
  -7   3  -4     1600.55     1500.87     73.56 o 
  -5   3  -4     1676.93     1781.67     69.72 o 
  -3   3  -4      391.36      416.84     50.52 o 
  -1   3  -4    22086.95    21867.30    205.16 o 
   1   3  -4    11467.15    11271.93    103.64 o 
   3   3  -4     1171.17     1298.75     28.88 o 
   5   3  -4     2565.37     2973.86     47.87 o 
   7   3  -4      227.70      253.19     32.57 o 
   9   3  -4     1051.59     1114.25     64.97 o 
  11   3  -4       45.04       56.07     35.65 o 
  13   3  -4      576.40      675.34     76.80 o 
 -12   4  -4      205.42      117.82     87.71 o 
 -10   4  -4      581.53      661.43     65.02 o 
  -8   4  -4     4673.70     4653.85    114.30 o 
  -6   4  -4     3859.57     3933.19    162.08 o 
  -4   4  -4      867.98      839.30     40.24 o 
  -2   4  -4     1180.45     1191.18     45.66 o 
   0   4  -4    14485.14    14413.36    130.10 o 
   2   4  -4     8861.34     9297.56     99.63 o 
   4   4  -4     1969.72     2607.32     45.31 o 
   6   4  -4      100.63      153.87     26.92 o 
   8   4  -4     3237.35     3037.46     69.05 o 
  10   4  -4     7093.85     6805.23    153.22 o 
  12   4  -4       39.23       11.92     42.16 o 
  14   4  -4       13.49       26.65     53.08 o 
 -13   5  -4       55.64      -27.28     93.57 o 
 -11   5  -4      141.79       60.83     83.87 o 
  -9   5  -4     1861.61     1618.39    133.38 o 
  -7   5  -4      406.40      430.93     45.25 o 
  -5   5  -4     2118.91     2235.83     64.60 o 
  -3   5  -4     1524.33     1573.79     57.46 o 
  -1   5  -4     1823.80     1822.13     44.87 o 
   1   5  -4     2436.69     2418.70     50.69 o 
   3   5  -4     1365.91     1258.90     40.40 o 
   5   5  -4      178.58      135.07     18.25 o 
   7   5  -4      776.90      814.23     35.87 o 
   9   5  -4       34.77      -15.00     31.76 o 
  11   5  -4      342.44      398.18     60.41 o 
  13   5  -4       41.45       57.97     53.29 o 
 -12   6  -4     1132.09     1227.54    150.97 o 
 -10   6  -4      336.48      312.44     91.55 o 
  -8   6  -4       27.97       46.68     69.93 o 
  -6   6  -4       11.01       41.60     33.74 o 
  -4   6  -4     4182.36     4291.68    100.48 o 
  -2   6  -4     1217.14     1161.65     51.98 o 
   0   6  -4    17186.69    16594.40    197.88 o 
   2   6  -4     1683.49     1781.16     83.53 o 
   4   6  -4       40.33       30.53     21.91 o 
   6   6  -4     2344.63     2397.72     53.82 o 
   8   6  -4     4079.27     4067.11     74.93 o 
  10   6  -4      381.13      417.63     85.39 o 
  12   6  -4       43.85       39.72     50.01 o 
 -11   7  -4      111.68       84.68     89.73 o 
  -9   7  -4     1330.94     1392.45    137.02 o 
  -7   7  -4      366.38      291.73     51.81 o 
  -5   7  -4      544.82      679.29     56.02 o 
  -3   7  -4     1291.90     1321.81     61.25 o 
  -1   7  -4     4967.65     5268.83     86.62 o 
   1   7  -4     2886.40     3094.35     66.17 o 
   3   7  -4     4169.34     4078.96     77.41 o 
   5   7  -4       16.72        0.02     21.97 o 
   7   7  -4      801.75      921.07     41.49 o 
   9   7  -4      102.98       86.26     40.58 o 
  11   7  -4      247.74      391.98     74.67 o 
 -10   8  -4       41.39       68.26     52.83 o 
  -8   8  -4      278.94      290.11     77.20 o 
  -6   8  -4      564.42      553.35     81.55 o 
  -4   8  -4     5475.11     5656.64    125.84 o 
  -2   8  -4       13.73       15.73     22.80 o 
   0   8  -4     1925.13     1785.89     56.28 o 
   2   8  -4     1035.34     1030.60     52.14 o 
   4   8  -4     1209.27     1240.81     53.27 o 
   6   8  -4     1281.94     1272.85     55.83 o 
   8   8  -4       45.67       28.13     30.41 o 
  10   8  -4      581.06      715.65     73.60 o 
  12   8  -4      135.38       67.95     57.81 o 
 -11   9  -4      464.35      364.67     74.32 o 
  -9   9  -4       37.17       11.53     53.89 o 
  -7   9  -4      205.32      235.27     57.50 o 
  -5   9  -4      790.14      967.49     72.23 o 
  -3   9  -4       54.60       83.23     36.99 o 
  -1   9  -4      117.42      121.54     28.35 o 
   1   9  -4      135.77      199.67     37.06 o 
   3   9  -4        0.49       36.36     24.92 o 
   5   9  -4     1382.21     1391.25     58.00 o 
   7   9  -4      569.03      456.18     83.67 o 
   9   9  -4        4.27      -23.20     36.28 o 
  11   9  -4       38.70       58.20     73.16 o 
 -10  10  -4       23.59        0.62     57.70 o 
  -8  10  -4      637.90      774.71    131.16 o 
  -6  10  -4      424.03      426.44     75.99 o 
  -4  10  -4      574.97      603.48     71.24 o 
  -2  10  -4       30.55       -4.76     28.99 o 
   0  10  -4       18.38      -28.66     27.05 o 
   2  10  -4     6435.77     6273.28    111.72 o 
   4  10  -4     1010.32      938.76     70.45 o 
   6  10  -4      154.22      131.50     44.55 o 
   8  10  -4      168.09      139.43     48.30 o 
  10  10  -4       69.43      144.10     80.03 o 
  -9  11  -4      222.83      158.74     65.32 o 
  -7  11  -4      172.47      113.42     70.33 o 
  -5  11  -4       11.45       12.64     43.40 o 
  -3  11  -4      554.26      585.90     62.45 o 
  -1  11  -4     1100.99     1140.27     61.14 o 
   1  11  -4      141.57      124.67     35.62 o 
   3  11  -4      582.96      639.24     64.79 o 
   5  11  -4      482.67      516.27     63.43 o 
   7  11  -4      196.93      122.17     51.16 o 
   9  11  -4      166.29      128.18     54.35 o 
  -6  12  -4      572.09      583.81     74.15 o 
  -4  12  -4      306.41      171.75     54.45 o 
  -2  12  -4       50.28       83.06     47.69 o 
   0  12  -4      374.33      358.14     60.13 o 
   2  12  -4      794.42      883.11     74.98 o 
   4  12  -4      531.33      588.48     76.90 o 
   6  12  -4       29.32      -10.57     78.41 o 
   8  12  -4       13.78       89.95     54.02 o 
  -5  13  -4       40.30       34.34     69.52 o 
  -3  13  -4      429.58      298.70     84.88 o 
  -1  13  -4      167.99      235.02     60.99 o 
   1  13  -4      309.39      294.85    116.51 o 
   3  13  -4      173.38      203.36     73.56 o 
   5  13  -4      140.34      124.93     57.92 o 
   0  14  -4       10.30      -52.75     71.14 o 
   2  14  -4      445.44      416.32    102.87 o 
   4  14  -4      189.17      172.39     93.98 o 
 -13   1  -3       31.93      -30.93     55.11 o 
 -11   1  -3      667.84      614.78     70.08 o 
  -9   1  -3     1091.92     1187.73    121.36 o 
  -7   1  -3      512.86      557.37     46.09 o 
  -5   1  -3      904.29      922.97     45.52 o 
  -3   1  -3    23230.59    24113.65    252.82 o 
  -1   1  -3      212.25      245.14     23.65 o 
   1   1  -3     1066.68     1056.98     25.01 o 
   3   1  -3    16245.53    15407.34    105.01 o 
   5   1  -3     2924.83     2728.21     44.76 o 
   7   1  -3      918.90      928.08     30.53 o 
   9   1  -3     1031.40      967.90     57.29 o 
  11   1  -3      578.44      701.58     66.16 o 
  13   1  -3      234.77      318.22     62.73 o 
 -14   2  -3       12.28      -36.56     63.18 o 
 -12   2  -3      368.31      313.99     89.83 o 
 -10   2  -3     4039.20     4029.41    165.42 o 
  -8   2  -3     1839.27     1683.43     73.97 o 
  -6   2  -3       55.84       46.70     25.98 o 
  -4   2  -3     5060.07     5165.15     83.85 o 
  -2   2  -3    22424.58    21144.40    282.33 o 
   0   2  -3    30414.61    29857.65    245.50 o 
   2   2  -3    94031.85    93531.70    494.45 o 
   4   2  -3      206.90      218.12     16.16 o 
   6   2  -3      274.10      240.95     20.33 o 
   8   2  -3     1657.90     1699.34    101.65 o 
  10   2  -3      299.78      311.85     46.44 o 
  12   2  -3      410.10      378.74     58.37 o 
  14   2  -3       57.93      113.60     95.79 o 
 -13   3  -3       53.22       86.90     92.16 o 
 -11   3  -3      798.53      902.84     77.78 o 
  -9   3  -3        0.45       38.28     38.48 o 
  -7   3  -3      750.71      815.23     53.02 o 
  -5   3  -3      759.26      650.29     68.31 o 
  -3   3  -3     1840.16     1878.09     33.74 o 
  -1   3  -3    17007.51    16547.59    165.29 o 
   1   3  -3    17606.52    17034.58    135.97 o 
   3   3  -3     1840.82     1896.87     34.04 o 
   5   3  -3     2462.53     2408.07     55.92 o 
   7   3  -3      246.06      203.90     25.77 o 
   9   3  -3     1634.86     1519.02     72.50 o 
  11   3  -3      653.91      655.12     63.49 o 
  13   3  -3      179.66      113.77     53.43 o 
 -12   4  -3       71.11      212.81     97.21 o 
 -10   4  -3       34.75        1.58     39.97 o 
  -8   4  -3     5471.87     5369.63    165.32 o 
  -6   4  -3      114.17      102.02     48.00 o 
  -4   4  -3     6233.95     6345.61     75.34 o 
  -2   4  -3     1523.14     1583.82     49.76 o 
   0   4  -3    17621.62    17420.38    218.97 o 
   2   4  -3     2451.12     2409.98     47.03 o 
   4   4  -3    15808.24    15400.81    124.34 o 
   6   4  -3     3433.54     3576.57     58.29 o 
   8   4  -3     3622.80     3655.48     88.09 o 
  10   4  -3       44.56       19.18     59.82 o 
  12   4  -3      224.74      322.64    125.81 o 
  14   4  -3      238.28      174.05     64.37 o 
 -13   5  -3      102.14       49.31     90.14 o 
 -11   5  -3      120.88       60.22     79.83 o 
  -9   5  -3      831.66      953.09    115.40 o 
  -7   5  -3     1081.30     1258.42     64.10 o 
  -5   5  -3       74.84       68.93     22.92 o 
  -3   5  -3     3876.55     3737.89     83.56 o 
  -1   5  -3      981.46      897.71     33.33 o 
   1   5  -3     3052.88     2957.02     54.78 o 
   3   5  -3     1257.99     1272.38     39.76 o 
   5   5  -3      178.35      138.36     17.63 o 
   7   5  -3      534.51      591.82     32.94 o 
   9   5  -3      689.16      674.75     60.14 o 
  11   5  -3       13.42      -14.19     38.61 o 
  13   5  -3      121.67       59.22     53.89 o 
 -12   6  -3      151.19      258.08    101.05 o 
 -10   6  -3       55.24      131.36     78.21 o 
  -8   6  -3       44.67      -20.01     62.85 o 
  -6   6  -3       99.71       94.85     22.01 o 
  -4   6  -3     1106.95     1092.81     56.97 o 
  -2   6  -3      544.00      516.39     31.61 o 
   0   6  -3     2229.89     2499.99     54.54 o 
   2   6  -3     1105.67     1196.90     42.99 o 
   4   6  -3      467.01      521.65     63.12 o 
   6   6  -3     1974.81     2196.97     51.83 o 
   8   6  -3      679.56      625.35     41.76 o 
  10   6  -3       39.23       38.91     39.29 o 
  12   6  -3       53.15      -23.02     44.85 o 
 -11   7  -3      264.29      277.07    107.31 o 
  -9   7  -3      129.32       76.80     77.61 o 
  -7   7  -3      352.36      246.51     50.80 o 
  -5   7  -3      678.64      805.40     59.31 o 
  -3   7  -3     3498.74     3704.44     92.73 o 
  -1   7  -3      107.79      158.39     24.19 o 
   1   7  -3     1342.54     1262.04     44.29 o 
   3   7  -3     2486.96     2552.40    109.16 o 
   5   7  -3      859.75      895.45     43.25 o 
   7   7  -3      224.64      218.00     29.86 o 
   9   7  -3      485.44      463.80     97.65 o 
  11   7  -3      164.09       99.75     50.80 o 
 -10   8  -3      830.92      770.56     82.25 o 
  -8   8  -3      222.03      207.37     52.13 o 
  -6   8  -3     2037.38     2030.60     88.52 o 
  -4   8  -3     1105.30     1154.89     64.97 o 
  -2   8  -3      364.43      444.54     36.02 o 
   0   8  -3     3266.05     3236.12     71.13 o 
   2   8  -3     1349.06     1354.41     50.43 o 
   4   8  -3      117.83       53.92     30.00 o 
   6   8  -3     2422.01     2396.04     89.61 o 
   8   8  -3      451.21      453.85     54.26 o 
  10   8  -3       23.67       82.68     45.83 o 
  12   8  -3      143.53      134.54     61.25 o 
 -11   9  -3      253.59      315.47     72.35 o 
  -9   9  -3       21.27      -41.36     45.66 o 
  -7   9  -3      101.68      134.95     49.95 o 
  -5   9  -3      982.41     1101.86     74.51 o 
  -3   9  -3      250.29      249.64     34.86 o 
  -1   9  -3      180.71      246.37     32.76 o 
   1   9  -3      351.71      356.16     36.14 o 
   3   9  -3     1498.83     1479.01     56.10 o 
   5   9  -3      640.70      719.03     62.49 o 
   7   9  -3      431.94      409.01     55.09 o 
   9   9  -3        1.33       23.36     40.49 o 
  11   9  -3      228.93      212.61     83.06 o 
 -10  10  -3      363.95      227.55     66.82 o 
  -8  10  -3       13.20       17.14     47.41 o 
  -6  10  -3       36.77      106.99     48.39 o 
  -4  10  -3       41.77       76.71     41.61 o 
  -2  10  -3     4103.46     3997.74     90.29 o 
   0  10  -3      107.33      102.86     30.09 o 
   2  10  -3      141.70      120.54     31.15 o 
   4  10  -3       17.25       38.56     38.92 o 
   6  10  -3      269.24      285.01     79.02 o 
   8  10  -3      495.81      483.88     64.49 o 
  10  10  -3       34.87      222.91     82.25 o 
  -9  11  -3       97.69      141.32     63.82 o 
  -7  11  -3       24.39       10.39     47.67 o 
  -5  11  -3      156.90      140.57     52.24 o 
  -3  11  -3       76.46       83.40     42.65 o 
  -1  11  -3      527.52      626.63     49.51 o 
   1  11  -3      345.65      377.14    125.40 o 
   3  11  -3      996.48     1063.19    118.93 o 
   5  11  -3       79.01       89.12     44.76 o 
   7  11  -3       55.28      145.67     51.53 o 
   9  11  -3       88.67       71.56     53.79 o 
  -8  12  -3       40.87      137.50     62.00 o 
  -6  12  -3        9.03      -22.01     50.87 o 
  -4  12  -3       33.40      101.82     74.07 o 
  -2  12  -3     2016.71     1994.08     93.60 o 
   0  12  -3      721.36      750.91     96.40 o 
   2  12  -3      215.76      203.53     53.78 o 
   4  12  -3      201.20      139.68     49.66 o 
   6  12  -3       16.91      -42.09     47.59 o 
   8  12  -3      115.21      110.63     55.92 o 
  -5  13  -3       67.62       79.84     59.21 o 
  -3  13  -3       69.45       25.67     69.72 o 
  -1  13  -3       62.48       54.00     52.50 o 
   1  13  -3       78.19      157.23     78.21 o 
   3  13  -3      454.43      471.29     99.23 o 
   5  13  -3       50.81      113.17     83.26 o 
   0  14  -3       19.89       41.43     74.78 o 
   2  14  -3        3.91       53.35     78.01 o 
   4  14  -3        3.19        4.45     75.58 o 
 -14   0  -2      659.62      610.33    119.24 o 
 -12   0  -2     1346.39     1225.11    131.16 o 
 -10   0  -2     6088.28     6051.19    203.71 o 
  -8   0  -2     3445.08     3179.59    132.98 o 
  -6   0  -2    29466.70    29379.24    415.51 o 
  -4   0  -2    61512.83    63184.61    706.94 o 
  -2   0  -2     1653.83     1662.45     48.71 o 
   2   0  -2     5165.34     4721.59     83.87 o 
   4   0  -2      430.27      508.88     42.64 o 
   6   0  -2     4088.04     4424.31    126.51 o 
   8   0  -2     1796.35     1658.61     93.17 o 
  10   0  -2      529.23      542.63     78.82 o 
  12   0  -2     6313.95     6510.96    230.79 o 
  14   0  -2       96.68       36.18     79.63 o 
 -13   1  -2      152.67      131.79     61.74 o 
 -11   1  -2      694.47      860.05     74.67 o 
  -9   1  -2       74.91       76.05     39.96 o 
  -7   1  -2      370.67      420.47     42.28 o 
  -5   1  -2     3161.19     3222.81     72.44 o 
  -3   1  -2    24889.48    24041.44    226.15 o 
  -1   1  -2     2808.75     2638.17     57.40 o 
   1   1  -2     9368.73     8853.60     71.56 o 
   3   1  -2     4103.39     4165.01     43.77 o 
   5   1  -2     6170.93     5694.39     68.23 o 
   7   1  -2      935.09      893.66     30.70 o 
   9   1  -2     1089.73     1066.75     60.08 o 
  11   1  -2      226.04      220.34     46.58 o 
  13   1  -2      250.48      312.85     79.93 o 
 -14   2  -2       27.05       50.16     65.29 o 
 -12   2  -2      374.49      308.66     63.24 o 
 -10   2  -2     2673.12     2663.13     99.90 o 
  -8   2  -2      263.45      234.19     43.15 o 
  -6   2  -2     1655.23     1718.95     87.81 o 
  -4   2  -2    12229.44    12107.92    140.47 o 
  -2   2  -2      470.48      498.95     40.34 o 
   0   2  -2     6319.06     6290.93     65.42 o 
   2   2  -2     5301.69     4618.78     45.34 o 
   4   2  -2    34570.94    34563.70    212.47 o 
   6   2  -2      244.51      196.25     19.30 o 
   8   2  -2     2346.91     2116.55     75.51 o 
  10   2  -2       59.92       74.10     35.58 o 
  12   2  -2      155.59      218.22     50.22 o 
  14   2  -2      409.04      346.41     68.71 o 
 -13   3  -2      450.03      406.61     72.36 o 
 -11   3  -2      116.44       98.69     51.64 o 
  -9   3  -2       22.15       -1.47     36.92 o 
  -7   3  -2     3525.84     3502.88     90.72 o 
  -5   3  -2     3202.95     3019.44     71.52 o 
  -3   3  -2     2294.98     2573.71     92.36 o 
  -1   3  -2     3466.76     3274.77     47.74 o 
   1   3  -2    14874.62    14611.23    125.08 o 
   3   3  -2     1905.61     1991.75     34.72 o 
   5   3  -2     2102.87     2156.54     40.77 o 
   7   3  -2     1682.75     1655.86     88.01 o 
   9   3  -2     2053.47     1966.68     80.74 o 
  11   3  -2      732.74      889.51     71.22 o 
  13   3  -2       66.52       64.60     50.85 o 
 -12   4  -2       63.50       41.83     81.04 o 
 -10   4  -2      674.49      596.95    106.30 o 
  -8   4  -2     1726.74     1658.00    123.28 o 
  -6   4  -2     1696.48     1876.46     79.22 o 
  -4   4  -2     1606.40     2183.66     98.42 o 
  -2   4  -2    26025.59    25787.00    197.53 o 
   0   4  -2       18.82       20.74     13.18 o 
   2   4  -2      242.26      230.27     19.86 o 
   4   4  -2     3505.40     3820.62     53.63 o 
   6   4  -2     4109.33     3915.82     61.29 o 
   8   4  -2      209.53      226.49     27.86 o 
  10   4  -2      169.58      200.38     72.96 o 
  12   4  -2       91.49       95.34     68.51 o 
  14   4  -2      140.32      205.20     65.29 o 
 -13   5  -2      316.52      299.10    107.72 o 
 -11   5  -2       62.49      121.46     80.23 o 
  -9   5  -2     1331.75     1344.30     74.30 o 
  -7   5  -2      652.72      714.82     53.87 o 
  -5   5  -2      616.54      570.02     28.54 o 
  -3   5  -2      468.09      450.99     37.03 o 
  -1   5  -2     1808.82     1785.63     41.93 o 
   1   5  -2     2924.46     2854.50     54.04 o 
   3   5  -2     5200.89     5226.58     74.85 o 
   5   5  -2        1.83      -19.49     14.38 o 
   7   5  -2      235.43      228.86     28.25 o 
   9   5  -2      541.66      555.69     74.88 o 
  11   5  -2      357.41      251.51     51.13 o 
  13   5  -2      114.45       73.51     83.47 o 
 -12   6  -2     2056.39     2061.79    170.17 o 
 -10   6  -2      322.31      331.24     93.98 o 
  -8   6  -2      717.97      709.36    102.26 o 
  -6   6  -2      862.45      802.50     37.56 o 
  -4   6  -2    13018.74    14022.93    343.06 o 
  -2   6  -2      726.50      647.80     33.12 o 
   0   6  -2     5591.66     5364.75     85.91 o 
   2   6  -2     6710.83     7146.51     92.52 o 
   4   6  -2     5026.13     5079.18     80.81 o 
   6   6  -2     6668.20     7128.91     90.84 o 
   8   6  -2      505.66      655.59     44.27 o 
  10   6  -2      833.92      945.63     74.09 o 
  12   6  -2       34.09       43.45     66.69 o 
 -11   7  -2      180.67      192.60    101.45 o 
  -9   7  -2       38.02       85.28     76.80 o 
  -7   7  -2      559.37      662.26     75.08 o 
  -5   7  -2     1196.76     1225.58     65.65 o 
  -3   7  -2      911.10      981.34     43.12 o 
  -1   7  -2     1787.07     1888.64     51.12 o 
   1   7  -2       89.09       80.38     21.11 o 
   3   7  -2      127.70      127.92     23.39 o 
   5   7  -2      293.54      356.08     31.55 o 
   7   7  -2      518.12      573.61     35.75 o 
   9   7  -2      441.36      405.61     43.08 o 
  11   7  -2        3.28      -28.73     42.85 o 
 -10   8  -2       52.09       26.07     82.25 o 
  -8   8  -2      116.69       98.95     45.94 o 
  -6   8  -2       95.53       33.50     38.71 o 
  -4   8  -2     3082.29     3230.94     94.58 o 
  -2   8  -2    10944.16    10712.98    176.59 o 
   0   8  -2     2734.37     2700.15     64.44 o 
   2   8  -2     2438.14     2274.63     60.03 o 
   4   8  -2     1193.03     1079.56     46.61 o 
   6   8  -2      904.68      881.25     84.48 o 
   8   8  -2      240.47      196.17     45.15 o 
  10   8  -2     1139.95     1305.38     87.87 o 
  12   8  -2      114.39      123.55     63.96 o 
 -11   9  -2        9.25       67.14     58.82 o 
  -9   9  -2       16.00       94.60     86.90 o 
  -7   9  -2     1124.87     1195.32    107.11 o 
  -5   9  -2      930.09      900.18    101.05 o 
  -3   9  -2      622.25      643.40     44.60 o 
  -1   9  -2      803.55      835.32     45.96 o 
   1   9  -2     1045.30     1058.33     48.71 o 
   3   9  -2     2496.19     2514.50     67.91 o 
   5   9  -2      121.07      167.48     46.79 o 
   7   9  -2      321.10      409.86     53.51 o 
   9   9  -2        3.39       75.48     42.53 o 
  11   9  -2       81.64      193.81     80.43 o 
 -10  10  -2      677.83      780.81     87.10 o 
  -8  10  -2      496.52      479.98     67.53 o 
  -6  10  -2       93.46      130.65     53.76 o 
  -4  10  -2     1894.16     1952.68     85.26 o 
  -2  10  -2       56.90       40.70     28.41 o 
   0  10  -2      287.47      231.65     34.68 o 
   2  10  -2      286.69      346.62    109.23 o 
   4  10  -2       64.07       51.44     38.08 o 
   6  10  -2      231.82      305.77    101.96 o 
   8  10  -2      485.19      528.19     80.03 o 
  10  10  -2      134.21      120.05     73.77 o 
  -9  11  -2      114.50      181.12    161.07 o 
  -7  11  -2        6.72        1.05     47.58 o 
  -5  11  -2       55.01       51.52    104.59 o 
  -3  11  -2      267.76      273.29     40.36 o 
  -1  11  -2     1529.27     1537.07     63.31 o 
   1  11  -2      301.18      258.60     59.72 o 
   3  11  -2      136.84      187.92     48.87 o 
   5  11  -2      354.95      441.85     59.32 o 
   7  11  -2      351.47      336.27     59.50 o 
   9  11  -2      550.94      827.66     82.49 o 
  -8  12  -2       32.12       94.51     65.88 o 
  -6  12  -2      965.47     1028.89     85.23 o 
  -4  12  -2      290.81      363.12     60.40 o 
  -2  12  -2      271.19      247.92     52.16 o 
   0  12  -2     1451.19     1591.19     86.00 o 
   2  12  -2       75.52      -21.18     59.82 o 
   4  12  -2       62.68       49.69     46.73 o 
   6  12  -2      264.94      344.80     62.44 o 
   8  12  -2      507.56      320.53     94.38 o 
  -3  13  -2      117.99       70.33     69.12 o 
  -1  13  -2       37.12      -50.93     65.08 o 
   1  13  -2      254.79      309.41     88.52 o 
   3  13  -2      244.39      177.44     79.22 o 
   5  13  -2       13.51       17.38     70.73 o 
  -2  14  -2      458.34      474.93    103.07 o 
   0  14  -2      105.05       24.66     75.99 o 
   2  14  -2       90.97       72.55     82.66 o 
   4  14  -2      834.25      623.27    116.61 o 
 -13   1  -1       66.77       44.79     56.64 o 
 -11   1  -1      253.26      300.95     56.91 o 
  -9   1  -1     1077.18     1146.73     68.13 o 
  -7   1  -1      627.88      607.28     47.60 o 
  -5   1  -1     2179.38     2361.07     62.04 o 
  -3   1  -1     6297.59     5925.71     80.20 o 
  -1   1  -1     9590.39     9021.61    125.30 o 
   1   1  -1     4959.08     4639.14     73.97 o 
   3   1  -1     1354.35     1241.50     27.12 o 
   5   1  -1     4361.83     4230.09     57.35 o 
   7   1  -1     1034.28     1033.90     33.10 o 
   9   1  -1     1523.86     1467.01     69.06 o 
  11   1  -1      247.35      295.45     48.50 o 
  13   1  -1      471.30      534.96     69.67 o 
 -14   2  -1      112.26      138.61     67.50 o 
 -12   2  -1       72.41       83.67     52.54 o 
 -10   2  -1      201.45      289.82     53.45 o 
  -8   2  -1       93.82       55.19     43.86 o 
  -6   2  -1     4496.90     4879.95     96.93 o 
  -4   2  -1      894.53      791.54     29.41 o 
  -2   2  -1     2426.94     2309.36     71.54 o 
   0   2  -1    24659.18    24105.28    163.52 o 
   2   2  -1    11367.70    10607.17     77.39 o 
   4   2  -1     9198.84     9193.51    195.57 o 
   6   2  -1    12002.00    12132.43    126.79 o 
   8   2  -1     1850.52     1871.24     71.91 o 
  10   2  -1      497.41      521.32     74.88 o 
  12   2  -1     2996.39     2852.12    112.18 o 
  14   2  -1       15.53       68.02     54.76 o 
 -13   3  -1      290.83      278.85    119.54 o 
 -11   3  -1      349.75      504.20     63.98 o 
  -9   3  -1      471.22      520.70     54.85 o 
  -7   3  -1     2498.07     2640.51     80.16 o 
  -5   3  -1     1982.70     1922.88     44.58 o 
  -3   3  -1     1394.13     1345.16     69.93 o 
  -1   3  -1     1069.32     1176.91     29.07 o 
   1   3  -1     1571.32     1582.60     31.82 o 
   3   3  -1      147.70      178.32     14.71 o 
   5   3  -1     5842.55     5764.14     78.51 o 
   7   3  -1     4207.66     3991.43    116.09 o 
   9   3  -1      771.59      751.54     59.91 o 
  11   3  -1      383.18      482.88     59.03 o 
  13   3  -1      292.75      230.29     58.14 o 
 -12   4  -1       10.64       84.96     82.46 o 
 -10   4  -1      968.74      933.10     70.24 o 
  -8   4  -1      460.92      579.42     53.03 o 
  -6   4  -1     6932.76     6989.06     94.48 o 
  -4   4  -1      371.20      609.73     62.45 o 
  -2   4  -1     1870.12     1980.81     41.75 o 
   0   4  -1      192.51      191.12     20.32 o 
   2   4  -1    30991.45    31014.92    225.23 o 
   4   4  -1      433.72      449.12     26.47 o 
   6   4  -1      291.67      328.94     20.24 o 
   8   4  -1       78.10       57.50     21.76 o 
  10   4  -1      796.51      856.33     68.31 o 
  12   4  -1      426.32      474.56     65.78 o 
  14   4  -1      161.69      112.46     60.41 o 
 -13   5  -1      134.62      110.34     91.75 o 
 -11   5  -1      135.36      137.43     82.46 o 
  -9   5  -1      615.57      625.04     91.45 o 
  -7   5  -1      640.16      683.07     64.54 o 
  -5   5  -1      157.69      138.44     50.93 o 
  -3   5  -1     2856.35     2932.96     56.20 o 
  -1   5  -1      824.20      826.81     33.35 o 
   1   5  -1     7472.15     7171.56     83.70 o 
   3   5  -1     2104.44     2132.35     73.11 o 
   5   5  -1      143.72      116.72     16.81 o 
   7   5  -1      316.98      299.32     39.63 o 
   9   5  -1        4.87        3.82     32.89 o 
  11   5  -1       14.94      -18.01     39.86 o 
  13   5  -1        9.87       73.88     53.80 o 
 -12   6  -1      119.49       61.03     89.93 o 
 -10   6  -1       40.00      115.80     77.81 o 
  -8   6  -1      102.92       48.58     27.64 o 
  -6   6  -1       70.81      112.77     62.25 o 
  -4   6  -1      250.90      297.66     35.06 o 
  -2   6  -1     2341.22     2466.73     53.96 o 
   0   6  -1      146.28      184.95     21.42 o 
   2   6  -1     2077.74     2301.49     50.41 o 
   4   6  -1     3292.40     3264.61     63.64 o 
   6   6  -1       34.93       69.52     18.98 o 
   8   6  -1     1551.19     1422.77     56.23 o 
  10   6  -1       31.87       65.03     39.76 o 
  12   6  -1      222.79      227.19    103.88 o 
 -11   7  -1       72.11      146.32     90.34 o 
  -9   7  -1       85.20       66.49     74.57 o 
  -7   7  -1      915.95      967.03    114.39 o 
  -5   7  -1      515.91      610.26     57.50 o 
  -3   7  -1     1373.06     1448.01     48.63 o 
  -1   7  -1     2108.31     2056.30     52.05 o 
   1   7  -1      601.21      688.04     34.77 o 
   3   7  -1      968.65      949.31     40.29 o 
   5   7  -1      307.61      300.05     35.79 o 
   7   7  -1      591.19      680.58     37.95 o 
   9   7  -1      293.98      242.91     38.21 o 
  11   7  -1       25.58       33.10     47.35 o 
 -12   8  -1      137.72      102.87    105.90 o 
 -10   8  -1      564.43      449.87    106.30 o 
  -8   8  -1      221.53      197.41     51.18 o 
  -6   8  -1     3556.84     3292.62    105.08 o 
  -4   8  -1      361.59      428.15     41.99 o 
  -2   8  -1       36.98       57.43     23.24 o 
   0   8  -1      749.12      840.53     41.31 o 
   2   8  -1      411.15      492.07     35.19 o 
   4   8  -1     5786.17     6037.16    190.42 o 
   6   8  -1     1497.82     1540.15     74.21 o 
   8   8  -1       40.75       62.60     38.00 o 
  10   8  -1       88.99      106.42     47.21 o 
  12   8  -1      312.37      291.43     65.33 o 
 -11   9  -1      130.23      147.22     61.64 o 
  -9   9  -1        5.07       17.16     47.39 o 
  -7   9  -1      973.48      990.94     75.79 o 
  -5   9  -1      220.32      295.34     48.25 o 
  -3   9  -1       39.89       38.27     25.90 o 
  -1   9  -1     1259.69     1468.88     53.70 o 
   1   9  -1     1656.55     1738.47     63.35 o 
   3   9  -1      802.77      697.43     57.55 o 
   5   9  -1      613.46      810.69    155.72 o 
   7   9  -1      170.70       57.55     40.35 o 
   9   9  -1       31.57       42.15     66.49 o 
  11   9  -1      134.23      102.26     74.57 o 
 -10  10  -1        7.44       86.26     59.78 o 
  -8  10  -1       61.14       88.77     51.52 o 
  -6  10  -1      165.77       51.54     43.08 o 
  -4  10  -1     3323.49     3480.42     85.51 o 
  -2  10  -1       91.18       52.63     29.30 o 
   0  10  -1      182.97      201.42     32.93 o 
   2  10  -1      712.63      726.48     60.29 o 
   4  10  -1     5789.32     5822.63    137.78 o 
   6  10  -1     1017.98     1151.60    110.14 o 
   8  10  -1       35.79       95.33     52.34 o 
  10  10  -1       54.24       48.50     72.15 o 
  -9  11  -1      893.49      832.15    154.10 o 
  -7  11  -1       73.58       95.59     54.04 o 
  -5  11  -1      195.71      155.13     50.20 o 
  -3  11  -1       25.55       12.54     45.68 o 
  -1  11  -1     2423.74     2553.65    142.38 o 
   1  11  -1        1.50       -0.42     35.03 o 
   3  11  -1       28.36      -21.04     74.67 o 
   5  11  -1       14.77       95.33    112.16 o 
   7  11  -1       51.69      122.75     79.02 o 
   9  11  -1      143.34      153.96     59.72 o 
  -8  12  -1       42.63      102.69     60.56 o 
  -6  12  -1      245.66      317.58     68.92 o 
  -4  12  -1        7.82       -7.62     52.22 o 
  -2  12  -1      534.17      541.68    194.82 o 
   0  12  -1       53.53      104.78     55.48 o 
   2  12  -1       27.74       -8.08     61.03 o 
   4  12  -1       76.96       32.13     63.66 o 
   6  12  -1       80.80      205.53     80.84 o 
   8  12  -1       13.69       83.47     76.59 o 
  -3  13  -1       32.33       -7.28     58.61 o 
  -1  13  -1      313.11      438.15     95.79 o 
   1  13  -1      295.51      401.16     92.36 o 
   3  13  -1      187.52      110.55     75.79 o 
   5  13  -1       80.62       38.40     75.58 o 
  -2  14  -1       53.75       10.91     75.58 o 
   0  14  -1      107.12      160.06     82.46 o 
   2  14  -1      200.96      209.98     90.34 o 
   4  14  -1       77.08      143.69     90.34 o 
 -14   0   0        8.01       63.46     89.53 o 
 -12   0   0       39.95       33.14     71.54 o 
 -10   0   0      812.02      614.17     89.33 o 
  -8   0   0    18921.22    18158.21    328.41 o 
  -6   0   0       56.86       43.86     34.36 o 
  -4   0   0      132.78      109.13     31.93 o 
  -2   0   0    48567.47    49668.77    532.12 o 
   2   0   0    48516.73    48513.99    531.92 o 
   4   0   0      120.70       90.14     27.49 o 
   6   0   0       57.06       12.95     12.77 o 
   8   0   0    18966.60    18178.83    332.65 o 
  10   0   0      789.29      845.78     88.32 o 
  12   0   0       34.04       55.17     59.01 o 
  14   0   0        9.76       34.36     62.65 o 
 -13   1   0      135.25       67.77     56.10 o 
 -11   1   0     1221.16     1177.78     81.59 o 
  -9   1   0       96.04      103.15     40.05 o 
  -7   1   0     1320.07     1286.88     67.30 o 
  -5   1   0     2853.72     2981.45     68.89 o 
  -3   1   0     2156.74     2341.73     38.38 o 
  -1   1   0     2380.64     2175.98     45.88 o 
   3   1   0     2001.98     2132.87     35.31 o 
   5   1   0     2952.77     3039.96     56.01 o 
   7   1   0     1279.14     1241.76     36.68 o 
   9   1   0      103.15      128.76     34.09 o 
  11   1   0     1211.34     1252.78     77.52 o 
  13   1   0      135.86      136.43     52.51 o 
 -14   2   0       88.27       19.32     61.09 o 
 -12   2   0      133.85      203.87     57.43 o 
 -10   2   0     5004.12     5030.04    131.34 o 
  -8   2   0     8265.90     8133.72    145.94 o 
  -6   2   0      337.43      468.46     48.60 o 
  -4   2   0      149.90      177.12     20.03 o 
  -2   2   0    40465.29    39728.87    328.00 o 
   0   2   0       46.65       42.38      7.18 o 
   2   2   0    40476.58    39899.91    224.77 o 
   4   2   0      149.70      144.07     15.77 o 
   6   2   0      354.05      542.10     41.28 o 
   8   2   0     8252.08     8195.78    147.05 o 
  10   2   0     4991.61     4846.69    165.52 o 
  12   2   0      131.73      170.24     84.58 o 
  14   2   0       87.66       21.81     53.22 o 
 -13   3   0       27.17       41.93    104.59 o 
 -11   3   0      314.89      319.40     57.20 o 
  -9   3   0      227.90      171.62     42.66 o 
  -7   3   0     4210.93     3878.21     96.08 o 
  -5   3   0     1047.16     1071.60     35.27 o 
  -3   3   0     1852.58     1889.35     45.47 o 
  -1   3   0     2156.25     2067.08     35.23 o 
   1   3   0     2088.79     1961.97     45.40 o 
   3   3   0     1851.29     1851.75     33.63 o 
   5   3   0      982.46     1034.23     26.49 o 
   7   3   0     4246.98     3956.13     72.25 o 
   9   3   0      227.52      255.44     44.76 o 
  11   3   0      315.62      286.61     53.00 o 
  13   3   0       22.87       11.76     48.91 o 
 -12   4   0      282.17      202.05     58.80 o 
 -10   4   0       17.21       -2.32     38.49 o 
  -8   4   0       48.35       62.99     68.11 o 
  -6   4   0     1587.00     1649.14     46.82 o 
  -4   4   0     8378.08     8358.73    182.29 o 
  -2   4   0    12200.42    11847.06    110.30 o 
   0   4   0     1334.06     1371.99     48.48 o 
   2   4   0    12189.66    12056.44    109.18 o 
   4   4   0     8370.78     8381.07     82.40 o 
   6   4   0     1597.35     1685.11     37.07 o 
   8   4   0       49.28       75.23     25.28 o 
  10   4   0       16.77       25.66     36.15 o 
  12   4   0      280.26      215.23     55.64 o 
 -13   5   0       45.68      119.64     89.73 o 
 -11   5   0      376.05      222.39     52.78 o 
  -9   5   0      548.75      583.48     58.73 o 
  -7   5   0      138.89      133.26     24.87 o 
  -5   5   0      240.80      148.54     51.33 o 
  -3   5   0     2506.25     2580.42     51.79 o 
  -1   5   0     4665.45     4479.37     63.31 o 
   1   5   0     4645.37     4474.42    102.84 o 
   3   5   0     2458.30     2495.59     48.91 o 
   5   5   0      240.12      199.34     16.22 o 
   7   5   0      135.24      147.43     25.41 o 
   9   5   0      585.53      669.41     60.59 o 
  11   5   0      371.74      446.56     68.51 o 
  13   5   0       43.59      -10.52    114.49 o 
 -12   6   0      394.26      513.73    112.57 o 
 -10   6   0      152.59      194.62     83.67 o 
  -8   6   0     4134.18     3739.97     80.89 o 
  -6   6   0     9360.98     8891.06    232.21 o 
  -4   6   0      336.90      393.26     29.76 o 
  -2   6   0     4034.04     3722.40     64.64 o 
   0   6   0       15.31       -5.89     13.71 o 
   2   6   0     4049.32     3759.43     62.55 o 
   4   6   0      328.02      392.27     31.29 o 
   6   6   0     9358.02     9159.29    103.69 o 
   8   6   0     4116.69     3591.95     83.67 o 
  10   6   0      152.24      167.33     60.02 o 
  12   6   0      393.54      401.68     65.80 o 
 -11   7   0       61.65      148.95     89.73 o 
  -9   7   0      446.21      466.44     97.01 o 
  -7   7   0       83.62       58.00     71.34 o 
  -5   7   0      193.90      208.77     37.71 o 
  -3   7   0     2424.73     2488.67     59.04 o 
  -1   7   0     1172.44     1213.33     41.45 o 
   1   7   0     1125.24     1178.88     40.63 o 
   3   7   0     2354.21     2335.90     55.21 o 
   5   7   0      202.76      185.87     30.09 o 
   7   7   0       84.70       57.10     27.69 o 
   9   7   0      433.94      450.24     44.53 o 
  11   7   0       60.10       39.30     49.37 o 
 -12   8   0        4.60       64.27     99.03 o 
 -10   8   0       98.05       65.28     86.50 o 
  -8   8   0      319.49      192.20     86.80 o 
  -6   8   0      370.70      424.27     53.17 o 
  -4   8   0      254.79      275.46     31.72 o 
  -2   8   0     2996.95     3036.96     67.46 o 
   0   8   0     2679.53     2764.55     62.93 o 
   2   8   0     3002.37     3078.01     65.71 o 
   4   8   0      256.62      307.67    114.99 o 
   6   8   0      372.99      420.00     58.41 o 
   8   8   0      321.00      451.58     52.54 o 
  10   8   0       96.73      160.66     51.06 o 
  12   8   0        5.28       83.96     56.47 o 
 -11   9   0      290.19      293.60     66.51 o 
  -9   9   0       26.58       28.32     48.34 o 
  -7   9   0      225.48      309.82     53.34 o 
  -5   9   0      605.42      633.54     45.78 o 
  -3   9   0     1027.29     1097.81     49.87 o 
  -1   9   0     2766.43     2712.27     67.21 o 
   1   9   0     2759.44     2657.73     65.30 o 
   3   9   0     1026.57     1054.60     63.17 o 
   5   9   0      596.56      617.16     83.67 o 
   7   9   0      231.64      290.88     48.43 o 
   9   9   0       26.31      -26.90     40.32 o 
  11   9   0      295.20      193.00     84.27 o 
 -10  10   0        7.74       32.57     55.80 o 
  -8  10   0        3.27       30.53     46.24 o 
  -6  10   0       30.69       34.87     41.61 o 
  -4  10   0      636.14      737.84     49.82 o 
  -2  10   0      798.78      926.82     95.03 o 
   0  10   0        4.58       -2.94     33.02 o 
   2  10   0      797.05      905.16     65.18 o 
   4  10   0      632.41      725.60     76.39 o 
   6  10   0       33.80       81.83     41.19 o 
   8  10   0        4.85       29.70     42.04 o 
  10  10   0        7.24      -37.19     65.08 o 
  -9  11   0      178.71      100.97    115.50 o 
  -7  11   0       25.37      113.34     53.67 o 
  -5  11   0      367.22      319.80     55.45 o 
  -3  11   0      342.47      352.75     42.92 o 
  -1  11   0      310.54      340.30     51.01 o 
   1  11   0      305.26      393.22     51.23 o 
   3  11   0      334.10      377.37     52.89 o 
   5  11   0      374.27      424.96     56.68 o 
   7  11   0       26.20        7.19     42.41 o 
   9  11   0      188.41      212.00     83.67 o 
  -8  12   0      353.68      255.05    107.11 o 
  -6  12   0      107.42      122.87     82.46 o 
  -4  12   0      455.31      366.20     79.42 o 
  -2  12   0       26.41       58.81     60.63 o 
   0  12   0     3075.98     3238.20    166.33 o 
   2  12   0       27.12      -33.55     54.57 o 
   4  12   0      455.03      483.01     94.38 o 
   6  12   0      108.02       62.04     69.93 o 
   8  12   0      356.97      522.22    103.68 o 
  -3  13   0      419.22      262.12     80.84 o 
  -1  13   0      140.81      103.68     74.57 o 
   1  13   0      144.63      160.87     78.41 o 
   3  13   0      408.72      384.19     95.59 o 
   5  13   0       35.13      107.11     72.15 o 
  -2  14   0       43.84     -101.55     67.70 o 
   0  14   0        1.23       24.05     70.53 o 
   2  14   0       42.82       15.16     81.45 o 
   4  14   0       36.68       26.07     78.41 o 
 -13   1   1      459.59      491.30     73.08 o 
 -11   1   1      247.06      252.65     54.13 o 
  -9   1   1     1517.23     1347.42     90.03 o 
  -7   1   1     1018.11     1022.25     60.73 o 
  -5   1   1     4291.69     4022.33     96.70 o 
  -3   1   1     1357.97     1260.66     61.44 o 
   1   1   1     9591.60     9316.65     87.67 o 
   3   1   1     6199.87     5763.49     62.49 o 
   5   1   1     2069.23     2192.97     44.78 o 
   7   1   1      631.48      633.23     30.42 o 
   9   1   1     1056.00     1103.61     67.59 o 
  11   1   1      251.88      269.13     93.98 o 
  13   1   1       64.18       82.67     48.07 o 
 -14   2   1       18.19        0.67     57.28 o 
 -12   2   1     2986.99     2816.67    144.10 o 
 -10   2   1      498.20      473.04     56.82 o 
  -8   2   1     1848.59     1902.74     79.63 o 
  -6   2   1    11994.35    11877.51    129.28 o 
  -4   2   1     9193.37     9167.93    174.81 o 
  -2   2   1    11369.76    10567.78    105.83 o 
   0   2   1    24692.35    24885.41    291.63 o 
   2   2   1     2427.21     2310.46     26.19 o 
   4   2   1      899.61      875.97     25.76 o 
   6   2   1     4495.08     4674.36     71.62 o 
   8   2   1       92.38       68.48     27.35 o 
  10   2   1      198.31      238.15     61.34 o 
  12   2   1       73.90       89.38     45.17 o 
  14   2   1      111.74      158.71     59.65 o 
 -13   3   1      293.63      213.77     62.08 o 
 -11   3   1      379.91      401.45     59.99 o 
  -9   3   1      775.16      633.66     59.88 o 
  -7   3   1     4291.73     4029.17     77.59 o 
  -5   3   1     5803.51     5550.39    148.54 o 
  -3   3   1      147.63      173.92     25.26 o 
  -1   3   1     1460.59     1500.82     30.04 o 
   1   3   1     1175.11     1266.70     26.56 o 
   3   3   1     1394.93     1407.70     24.82 o 
   5   3   1     1892.44     1874.01     35.26 o 
   7   3   1     2478.03     2433.36     78.29 o 
   9   3   1      467.10      442.63     48.96 o 
  11   3   1      357.86      265.66     51.02 o 
  13   3   1      279.54      394.30     85.08 o 
 -14   4   1      162.06      213.82    100.24 o 
 -12   4   1      422.88      518.61    117.22 o 
 -10   4   1      793.40      915.77     70.04 o 
  -8   4   1       89.07       42.94     24.83 o 
  -6   4   1      296.64      290.04     25.86 o 
  -4   4   1      425.13      428.27     30.31 o 
  -2   4   1    30945.04    31262.88    223.12 o 
   0   4   1      202.01      221.11     17.05 o 
   2   4   1     1869.77     1905.85     51.84 o 
   4   4   1      372.74      524.02     20.13 o 
   6   4   1     6936.64     7000.46     77.81 o 
   8   4   1      448.10      404.06     35.07 o 
  10   4   1      967.45     1103.60     74.66 o 
  12   4   1        9.57        8.27     45.28 o 
 -13   5   1        9.21       49.11     84.07 o 
 -11   5   1       15.02       -7.47     42.58 o 
  -9   5   1        3.26      -12.11     55.17 o 
  -7   5   1      338.15      278.39     29.49 o 
  -5   5   1      146.40       94.38     45.67 o 
  -3   5   1     2085.39     2137.96     46.81 o 
  -1   5   1     7424.06     7214.38     81.60 o 
   1   5   1      831.68      851.20     29.19 o 
   3   5   1     2971.38     2974.81     52.10 o 
   5   5   1      159.17      184.57     18.38 o 
   7   5   1      612.06      651.37     39.58 o 
   9   5   1      603.74      511.02     56.23 o 
  11   5   1      144.96      167.47     48.98 o 
  13   5   1      141.28      168.73     61.35 o 
 -12   6   1      223.23       76.39     91.35 o 
 -10   6   1       31.33       44.06     71.14 o 
  -8   6   1     1553.34     1370.78     54.15 o 
  -6   6   1       34.29       29.10     55.58 o 
  -4   6   1     3280.05     3204.21     63.21 o 
  -2   6   1     2048.26     2268.68     50.00 o 
   0   6   1      141.77      203.45     34.62 o 
   2   6   1     2318.38     2376.64     49.66 o 
   4   6   1      245.33      222.08     29.20 o 
   6   6   1       71.20       72.82     29.85 o 
   8   6   1      106.60      122.68     29.01 o 
  10   6   1       40.02        1.51     37.50 o 
  12   6   1      119.41      206.52     56.19 o 
 -11   7   1       25.41       32.13     82.46 o 
  -9   7   1      284.19      300.32     85.08 o 
  -7   7   1      592.44      744.32     98.42 o 
  -5   7   1      321.41      315.69     31.54 o 
  -3   7   1     1021.87      999.52     40.49 o 
  -1   7   1      568.06      693.75     33.90 o 
   1   7   1     2101.42     2033.37     48.97 o 
   3   7   1     1457.14     1489.28     44.02 o 
   5   7   1      510.65      551.55     29.44 o 
   7   7   1      916.23     1009.25     61.55 o 
   9   7   1       86.06       48.89     30.79 o 
  11   7   1       77.23       96.93     49.14 o 
 -12   8   1      311.85      316.48    108.53 o 
 -10   8   1       91.05      166.73     92.56 o 
  -8   8   1       40.01      114.66     43.58 o 
  -6   8   1     1481.43     1566.61    140.56 o 
  -4   8   1     5769.51     5962.44    156.14 o 
  -2   8   1      412.14      481.72     40.17 o 
   0   8   1      761.09      794.19     39.30 o 
   2   8   1       39.30       43.72     33.85 o 
   4   8   1      359.67      496.00     47.15 o 
   6   8   1     3572.81     3421.06     99.78 o 
   8   8   1      223.49      297.12     47.09 o 
  10   8   1      564.79      502.18     66.99 o 
  12   8   1      136.64      220.90     78.92 o 
 -11   9   1      144.74      281.43     67.10 o 
  -9   9   1       31.78       41.40     48.01 o 
  -7   9   1      174.21      125.53     65.48 o 
  -5   9   1      613.77      666.33     63.83 o 
  -3   9   1      805.14      732.30     43.75 o 
  -1   9   1     1640.73     1720.39     54.99 o 
   1   9   1     1292.09     1411.09     68.71 o 
   3   9   1       41.20       72.99     35.76 o 
   5   9   1      217.73      249.57     32.18 o 
   7   9   1      969.24     1012.16     70.67 o 
   9   9   1        5.13       -1.19     42.73 o 
  11   9   1      134.45       79.42     78.01 o 
 -10  10   1       54.27      110.12     60.94 o 
  -8  10   1       36.61      114.41     49.46 o 
  -6  10   1     1016.13     1084.26     75.89 o 
  -4  10   1     5803.26     5868.04    112.36 o 
  -2  10   1      726.43      744.24     46.63 o 
   0  10   1      189.22      156.53     39.98 o 
   2  10   1       91.59       66.24     37.69 o 
   4  10   1     3308.66     3527.44    106.08 o 
   6  10   1      157.85      206.44     45.83 o 
   8  10   1       59.82      102.87     44.44 o 
  10  10   1        5.57      274.25     83.06 o 
  -9  11   1      135.60      166.24     72.45 o 
  -7  11   1       50.87      112.26     52.08 o 
  -5  11   1       14.05       -9.31     31.74 o 
  -3  11   1       29.92       20.75     36.80 o 
  -1  11   1        2.30       12.38     35.29 o 
   1  11   1     2455.81     2747.31    146.32 o 
   3  11   1       25.09        4.45     52.34 o 
   5  11   1      195.29      177.24     70.73 o 
   7  11   1       71.51       43.86     71.34 o 
   9  11   1      889.41      900.14    116.00 o 
  -8  12   1       12.65      128.33    102.46 o 
  -6  12   1       80.51       75.99     82.66 o 
  -4  12   1       75.62       79.42     63.86 o 
  -2  12   1       27.83       30.92     59.82 o 
   0  12   1       55.45      125.50     63.05 o 
   2  12   1      535.46      438.15     87.31 o 
   4  12   1        6.83        3.03     57.80 o 
   6  12   1      245.52      294.25     88.72 o 
   8  12   1       41.34       88.92     74.17 o 
  -3  13   1      178.08      240.09     79.22 o 
  -1  13   1      297.13      364.79     91.75 o 
   1  13   1      311.77      401.16     91.35 o 
   3  13   1       31.19        1.41     71.74 o 
   5  13   1       34.33       15.97     69.93 o 
  -2  14   1      202.40      186.74     88.52 o 
   0  14   1      110.75       28.70     76.80 o 
   2  14   1       54.83      128.13     85.69 o 
   4  14   1       33.93       57.80     80.84 o 
 -14   0   2       93.01       59.01     84.88 o 
 -12   0   2     6316.19     6155.87    225.74 o 
 -10   0   2      521.08      522.42     83.06 o 
  -8   0   2     1792.82     1820.29    100.44 o 
  -6   0   2     4081.98     4150.26    125.70 o 
  -4   0   2      447.40      538.01     31.13 o 
   2   0   2     1654.47     1589.12     32.14 o 
   4   0   2    61421.35    62529.75   1414.48 o 
   6   0   2    29467.55    29729.30    272.20 o 
   8   0   2     3473.92     3347.53    130.76 o 
  10   0   2     6101.80     6092.01    202.10 o 
  12   0   2     1346.26     1322.52    121.26 o 
  14   0   2      661.15      631.55    107.11 o 
 -13   1   2      256.83      219.06     60.86 o 
 -11   1   2      234.90      256.01     53.11 o 
  -9   1   2     1083.28     1153.75     68.81 o 
  -7   1   2      894.88      928.13     73.46 o 
  -5   1   2     6210.83     5664.96     76.99 o 
  -3   1   2     4218.55     4239.19     96.40 o 
   1   1   2     2809.04     2656.58     34.91 o 
   3   1   2    24850.12    23442.64    146.89 o 
   5   1   2     3148.04     3280.62     43.46 o 
   7   1   2      375.60      391.94     26.28 o 
   9   1   2       79.24       51.94     29.00 o 
  11   1   2      681.29      841.29     67.26 o 
  13   1   2      154.08       82.62     49.58 o 
 -14   2   2      405.98      270.41     71.68 o 
 -12   2   2      157.50       96.17     96.40 o 
 -10   2   2       55.35       85.62     41.52 o 
  -8   2   2     2352.98     2302.13     79.44 o 
  -6   2   2      245.75      190.41     22.27 o 
  -4   2   2    34607.61    34243.31    437.34 o 
  -2   2   2     5298.75     4580.05     59.76 o 
   0   2   2     6319.15     6254.50    104.08 o 
   2   2   2      469.43      536.21     17.98 o 
   4   2   2    12235.88    12027.76     94.39 o 
   6   2   2     1650.91     1740.44     38.30 o 
   8   2   2      278.99      292.13     39.16 o 
  10   2   2     2665.29     2590.68     97.79 o 
  12   2   2      384.49      315.01     57.93 o 
  14   2   2       25.60       75.91     53.56 o 
 -13   3   2       60.72       73.73     52.90 o 
 -11   3   2      724.25      826.45     71.77 o 
  -9   3   2     2066.87     1965.28     82.35 o 
  -7   3   2     1585.47     1561.36     50.18 o 
  -5   3   2     2082.47     2071.90     92.16 o 
  -3   3   2     1907.05     1969.97     44.28 o 
  -1   3   2    15198.21    14903.77    135.63 o 
   1   3   2     3608.87     3437.89     56.09 o 
   3   3   2     2296.62     2396.25     37.06 o 
   5   3   2     3191.56     2995.71     54.81 o 
   7   3   2     3512.10     3486.83     69.76 o 
   9   3   2       24.51       22.91     31.01 o 
  11   3   2      123.35      114.91     43.04 o 
  13   3   2      454.26      443.21     69.99 o 
 -14   4   2      142.85      213.85     68.42 o 
 -12   4   2       92.19      133.48    100.34 o 
 -10   4   2      162.94      127.72     45.86 o 
  -8   4   2      200.28      229.46     41.60 o 
  -6   4   2     4110.66     4261.01    142.48 o 
  -4   4   2     3518.39     3711.29     69.65 o 
  -2   4   2      212.32      264.40     34.83 o 
   0   4   2       12.80       11.04     12.55 o 
   2   4   2    25996.28    25529.12    186.59 o 
   4   4   2     1629.73     2123.31     39.71 o 
   6   4   2     1685.41     1853.55     48.48 o 
   8   4   2     1736.05     1777.53     57.51 o 
  10   4   2      676.79      741.73     65.66 o 
  12   4   2       63.30       88.93     58.41 o 
 -13   5   2      118.82       99.63     90.74 o 
 -11   5   2      362.67      327.21     58.68 o 
  -9   5   2      534.02      492.54     41.87 o 
  -7   5   2      225.12      168.14     62.25 o 
  -5   5   2        1.77       33.26     19.39 o 
  -3   5   2     5242.63     5260.01     72.06 o 
  -1   5   2     2835.48     2810.12     48.02 o 
   1   5   2     1701.85     1584.04     35.29 o 
   3   5   2      499.74      502.65     38.31 o 
   5   5   2      615.16      603.79     48.16 o 
   7   5   2      675.84      795.93     42.95 o 
   9   5   2     1335.58     1411.47     75.83 o 
  11   5   2       62.32      104.00     47.02 o 
  13   5   2      317.81      323.71     67.50 o 
 -12   6   2       33.71       39.41     81.24 o 
 -10   6   2      833.47      776.25     54.08 o 
  -8   6   2      516.71      482.34     50.41 o 
  -6   6   2     6686.27     7165.95    202.10 o 
  -4   6   2     5046.51     5202.08     78.99 o 
  -2   6   2     6712.91     7070.13     88.13 o 
   0   6   2     5592.69     5302.18     71.02 o 
   2   6   2      724.43      608.85     51.27 o 
   4   6   2    13029.05    13722.87    129.69 o 
   6   6   2      858.79      829.00     39.03 o 
   8   6   2      721.42      756.82     61.55 o 
  10   6   2      316.71      317.56     53.07 o 
  12   6   2     2056.47     2160.82    156.02 o 
 -11   7   2        4.43        5.46     77.61 o 
  -9   7   2      437.37      418.14     92.76 o 
  -7   7   2      519.24      678.44     98.62 o 
  -5   7   2      291.53      313.59     40.84 o 
  -3   7   2      163.15      144.15     29.31 o 
  -1   7   2       86.97       55.71     17.84 o 
   1   7   2     1824.23     1832.29     45.82 o 
   3   7   2      910.22      935.02     36.38 o 
   5   7   2     1233.63     1225.20     46.44 o 
   7   7   2      560.42      632.23     52.97 o 
   9   7   2       30.36       32.28     34.95 o 
  11   7   2      181.13      166.80     67.00 o 
 -12   8   2      115.52      233.02    105.90 o 
 -10   8   2     1137.77     1010.89    132.58 o 
  -8   8   2      241.51      354.68     88.92 o 
  -6   8   2      907.80      847.50     63.30 o 
  -4   8   2     1188.46     1152.13     47.60 o 
  -2   8   2     2442.11     2295.08     57.62 o 
   0   8   2     2734.49     2721.99     59.87 o 
   2   8   2    10953.87    10842.71    320.53 o 
   4   8   2     3077.36     3135.34     90.01 o 
   6   8   2       93.51      153.87     36.76 o 
   8   8   2      115.40       67.30     37.44 o 
  10   8   2       52.51       69.93     71.14 o 
 -11   9   2       83.90      168.95    103.07 o 
  -9   9   2        3.57        2.29     72.96 o 
  -7   9   2      328.71      260.87     51.63 o 
  -5   9   2      110.32      139.29     30.68 o 
  -3   9   2     2508.80     2393.93     64.95 o 
  -1   9   2     1017.85     1075.29     45.48 o 
   1   9   2      778.84      848.74     55.73 o 
   3   9   2      625.12      741.13     56.35 o 
   5   9   2      924.87      938.49     68.70 o 
   7   9   2     1116.86     1166.89    150.16 o 
   9   9   2       16.20       58.04     44.97 o 
  11   9   2       10.91       57.80     73.16 o 
 -10  10   2      133.22      120.37     58.56 o 
  -8  10   2      487.79      555.03     66.86 o 
  -6  10   2      230.05      227.53     49.85 o 
  -4  10   2       54.78       59.34     28.27 o 
  -2  10   2      280.83      302.83     46.08 o 
   0  10   2      286.79      317.81     45.49 o 
   2  10   2       62.53       66.84     61.94 o 
   4  10   2     1892.01     1896.50     81.08 o 
   6  10   2       93.52      129.29     44.15 o 
   8  10   2      494.69      558.39     90.74 o 
  -9  11   2      556.99      562.64    126.71 o 
  -7  11   2      348.99      364.79    102.67 o 
  -5  11   2      347.67      175.22     79.83 o 
  -3  11   2      148.45       96.00     60.83 o 
  -1  11   2      312.81      505.65     81.65 o 
   1  11   2     1502.65     1739.85    122.47 o 
   3  11   2      279.83      366.20     79.02 o 
   5  11   2       59.67       82.46     64.47 o 
   7  11   2        5.72      172.59     75.58 o 
   9  11   2      110.26      148.74     82.05 o 
  -8  12   2      507.63      393.28    119.64 o 
  -4  12   2       63.19      108.12     66.09 o 
  -2  12   2       76.88       71.34     65.48 o 
   0  12   2     1460.03     1614.15    122.87 o 
   2  12   2      276.11      348.42     83.87 o 
   4  12   2      290.50      369.70     52.78 o 
   6  12   2      965.35      929.65    120.25 o 
   8  12   2       31.33      152.58     82.05 o 
  -3  13   2      242.77      339.93     85.49 o 
  -1  13   2      254.13      214.22     83.47 o 
   1  13   2       38.31      104.48     72.55 o 
   3  13   2      120.77      175.62     80.64 o 
   5  13   2       18.67       69.72     71.34 o 
  -2  14   2       89.39      116.81     83.87 o 
   0  14   2      105.94       96.40     79.22 o 
   2  14   2      457.11      484.43    106.10 o 
   4  14   2       29.38      -14.15     75.79 o 
 -13   1   3      235.30      145.32     58.77 o 
 -11   1   3      569.21      617.89     65.98 o 
  -9   1   3     1020.58      966.21    133.89 o 
  -7   1   3      969.58      972.22     54.23 o 
  -5   1   3     2915.11     2795.51     53.80 o 
  -3   1   3    15833.84    15051.78    217.46 o 
  -1   1   3     1066.10     1057.92     39.00 o 
   1   1   3      216.45      214.95     15.10 o 
   3   1   3    23442.83    23809.23    150.95 o 
   5   1   3      949.47     1010.42     27.83 o 
   7   1   3      513.95      534.72     26.74 o 
   9   1   3     1080.99     1138.16     63.66 o 
  11   1   3      677.03      653.03     81.04 o 
  13   1   3       32.11       51.07     44.33 o 
 -14   2   3       57.44       70.57     88.72 o 
 -12   2   3      411.39      443.74     63.55 o 
 -10   2   3      308.60      346.54     51.53 o 
  -8   2   3     1650.38     1757.00     74.94 o 
  -6   2   3      284.68      287.79     25.72 o 
  -4   2   3      208.92      345.38     43.25 o 
  -2   2   3    94058.47    94792.12   1459.34 o 
   0   2   3    30430.74    30057.28    353.27 o 
   2   2   3    22419.97    20866.80    133.80 o 
   4   2   3     5071.93     5018.31     56.65 o 
   6   2   3       59.17       68.99     14.81 o 
   8   2   3     1839.29     1759.80     52.70 o 
  10   2   3     4058.22     3983.70    118.19 o 
  12   2   3      359.26      357.02    101.86 o 
  14   2   3       11.34      -20.71     49.66 o 
 -13   3   3      170.03      106.30     56.39 o 
 -11   3   3      676.09      627.94     81.85 o 
  -9   3   3     1627.41     1681.09     80.22 o 
  -7   3   3      274.94      250.23     27.93 o 
  -5   3   3     2453.20     2559.76     98.22 o 
  -3   3   3     1839.76     1991.41     44.49 o 
  -1   3   3    17558.18    17033.08    130.34 o 
   1   3   3    17104.96    16822.24    153.79 o 
   3   3   3     1839.03     1898.39     34.20 o 
   5   3   3      812.95      705.84     27.15 o 
   7   3   3      767.59      710.37     38.17 o 
   9   3   3        0.61      -35.06     28.99 o 
  11   3   3      789.90      781.91     71.45 o 
  13   3   3       56.98       60.37     52.20 o 
 -14   4   3      236.33      194.08     68.63 o 
 -12   4   3      224.66      271.24     72.35 o 
 -10   4   3       44.01      105.31     45.12 o 
  -8   4   3     3610.24     3676.21     80.58 o 
  -6   4   3     3421.45     3134.12    123.68 o 
  -4   4   3    15808.64    15723.37    232.92 o 
  -2   4   3     2466.21     2405.09     62.77 o 
   0   4   3    17663.70    17569.44    132.76 o 
   2   4   3     1531.37     1534.77     27.29 o 
   4   4   3     6236.01     6515.72     72.05 o 
   6   4   3      113.36      126.37     20.36 o 
   8   4   3     5485.26     5386.15    114.45 o 
  10   4   3       35.26       -6.94     33.93 o 
  12   4   3       71.33       82.27     83.57 o 
 -13   5   3      119.94        8.51     50.25 o 
 -11   5   3       14.65       59.44     43.49 o 
  -9   5   3      708.11      787.91     49.03 o 
  -7   5   3      540.45      542.83     76.39 o 
  -5   5   3      176.39      159.34     25.37 o 
  -3   5   3     1290.51     1241.39     36.27 o 
  -1   5   3     3178.73     3149.62     48.97 o 
   1   5   3     1012.38      947.35     26.95 o 
   3   5   3     3886.59     3812.91     49.53 o 
   5   5   3       74.69       64.35     16.47 o 
   7   5   3     1102.22     1234.67     52.89 o 
   9   5   3      812.14      970.87     68.63 o 
  11   5   3      120.22      110.69     47.48 o 
  13   5   3      100.92      169.35     59.65 o 
 -12   6   3       55.34       94.99     86.30 o 
 -10   6   3       39.28       18.42     28.18 o 
  -8   6   3      676.54      601.44     94.18 o 
  -6   6   3     1968.20     2042.23     67.15 o 
  -4   6   3      464.19      513.61     30.63 o 
  -2   6   3     1096.87     1272.10     37.81 o 
   0   6   3     2213.20     2507.98     47.42 o 
   2   6   3      550.61      514.58     43.02 o 
   4   6   3     1124.13     1135.48     32.69 o 
   6   6   3      101.51       78.84     23.37 o 
   8   6   3       45.95       32.86     25.58 o 
  10   6   3       53.42       60.58     42.31 o 
  12   6   3      151.19       40.84     50.72 o 
 -11   7   3      164.54       76.80     82.25 o 
  -9   7   3      476.43      483.11     73.48 o 
  -7   7   3      223.38      315.68     84.07 o 
  -5   7   3      878.06      841.07     50.41 o 
  -3   7   3     2483.12     2462.91     61.30 o 
  -1   7   3     1301.39     1265.58     39.60 o 
   1   7   3       97.47       80.63     18.83 o 
   3   7   3     3541.87     3751.97    153.69 o 
   5   7   3      669.49      646.84     38.01 o 
   7   7   3      352.97      242.64     42.54 o 
   9   7   3      132.98      117.71     33.46 o 
  11   7   3      264.58      230.48     57.54 o 
 -12   8   3      143.27      112.16     90.74 o 
 -10   8   3       25.47       -7.48     79.63 o 
  -8   8   3      454.65      324.77     90.14 o 
  -6   8   3     2439.06     2480.82     85.76 o 
  -4   8   3      132.65       91.89     24.73 o 
  -2   8   3     1351.16     1365.63     46.14 o 
   0   8   3     3264.02     3363.73     64.15 o 
   2   8   3      366.39      364.93     50.02 o 
   4   8   3     1112.16     1259.08     75.83 o 
   6   8   3     2038.02     2098.85     81.63 o 
   8   8   3      222.73      214.70     44.22 o 
  10   8   3      830.95      889.02    109.94 o 
 -11   9   3      226.64      253.83    106.10 o 
  -9   9   3        1.31      -52.38     71.95 o 
  -7   9   3      442.33      504.98     78.92 o 
  -5   9   3      629.04      692.54     49.74 o 
  -3   9   3     1506.86     1528.20     53.56 o 
  -1   9   3      372.69      426.19     36.43 o 
   1   9   3      183.31      252.53     38.89 o 
   3   9   3      252.62      220.96     50.63 o 
   5   9   3      981.87     1060.45     50.88 o 
   7   9   3      111.80      178.08     78.11 o 
   9   9   3       21.39        0.81     40.16 o 
 -10  10   3       33.95       53.62     55.93 o 
  -8  10   3      496.40      465.73     65.97 o 
  -6  10   3      269.21      272.72     52.03 o 
  -4  10   3       17.18       31.68     26.31 o 
  -2  10   3      133.46      141.45     36.31 o 
   0  10   3      114.53      165.52     59.62 o 
   2  10   3     4123.75     4218.77    171.18 o 
   4  10   3       46.09       72.25     36.50 o 
   6  10   3       38.36       -1.82     59.21 o 
   8  10   3       13.92       22.84     59.42 o 
  -9  11   3       92.36      203.11    103.07 o 
  -7  11   3       55.99       26.47     81.65 o 
  -3  11   3      982.97      958.34     98.62 o 
  -1  11   3      350.23      359.13     75.58 o 
   1  11   3      514.07      730.58     93.37 o 
   3  11   3       73.05       10.91     52.34 o 
   5  11   3      150.41      104.89     66.29 o 
   7  11   3       25.81      158.85     71.14 o 
   9  11   3       93.88      157.23     81.04 o 
  -4  12   3      195.71      174.01     70.33 o 
  -2  12   3      210.46      313.65     79.22 o 
   0  12   3      716.26      618.82     94.18 o 
   2  12   3     2004.09     2121.21    142.48 o 
   4  12   3       33.91       68.58     40.97 o 
   6  12   3        8.52       60.83     67.70 o 
   8  12   3       39.07       93.37     74.78 o 
  -3  13   3      441.10      343.97     85.28 o 
  -1  13   3       79.94      177.04     80.64 o 
   1  13   3       57.50      164.51     75.99 o 
   3  13   3       71.84       66.40    105.90 o 
   5  13   3       66.76      149.15     84.27 o 
  -2  14   3        3.72      -42.84     68.51 o 
   0  14   3       17.40      -45.88     63.46 o 
   2  14   3       76.99       46.08     71.54 o 
 -14   0   4      299.41      302.34     94.78 o 
 -12   0   4     2617.19     2609.68    154.60 o 
 -10   0   4      116.28      192.40     62.04 o 
  -8   0   4       36.60       53.96     43.65 o 
  -6   0   4    13475.10    12805.26    294.96 o 
  -4   0   4     3798.32     3519.59     68.22 o 
  -2   0   4    92008.59    91449.08    986.64 o 
   0   0   4   110756.84   108418.97   1160.84 o 
   2   0   4     7346.28     7376.67    145.21 o 
   4   0   4     1802.43     1875.21     49.48 o 
   6   0   4    37641.94    38628.27    347.98 o 
   8   0   4     9249.15     9607.89    232.41 o 
  10   0   4      558.02      758.27     88.11 o 
  12   0   4        6.54       17.78     53.15 o 
  14   0   4       97.95      181.48     82.86 o 
 -13   1   4      369.32      302.84     70.13 o 
 -11   1   4      478.93      561.16     66.09 o 
  -9   1   4     3657.64     3396.64    101.65 o 
  -7   1   4      884.79      937.10     42.16 o 
  -5   1   4     1633.44     1623.64     51.45 o 
  -3   1   4     4504.52     4524.77     53.67 o 
  -1   1   4      828.24      860.53     23.78 o 
   1   1   4      571.84      565.79     24.29 o 
   3   1   4    10488.41    11030.14     87.28 o 
   5   1   4     1777.40     1801.96     37.20 o 
   7   1   4      822.32      828.89     31.36 o 
   9   1   4     2680.56     2333.35     86.15 o 
  11   1   4      375.58      382.06     76.90 o 
  13   1   4      119.02      164.05     51.09 o 
 -14   2   4       35.12      105.55     64.06 o 
 -12   2   4      160.47      176.43     53.64 o 
 -10   2   4     1884.74     1963.04    170.17 o 
  -8   2   4     1112.84     1106.57     49.98 o 
  -6   2   4     2087.34     2124.16     64.52 o 
  -4   2   4    24819.56    25154.61    341.54 o 
  -2   2   4   201363.27   198352.59   1446.64 o 
   0   2   4    14513.56    14249.95    139.76 o 
   2   2   4    22659.19    22155.67    148.77 o 
   4   2   4    11892.62    12679.23    116.58 o 
   6   2   4     2765.39     3068.55     50.55 o 
   8   2   4      213.86      253.83     28.69 o 
  10   2   4     1086.54     1242.25    121.86 o 
  12   2   4      120.64      144.40     47.22 o 
 -13   3   4      576.91      545.62     72.83 o 
 -11   3   4       38.76       20.51     40.48 o 
  -9   3   4     1041.74     1136.48     69.85 o 
  -7   3   4      199.24      230.37     26.53 o 
  -5   3   4     2501.59     2720.43    102.87 o 
  -3   3   4     1172.35     1293.44     61.24 o 
  -1   3   4    11472.46    11265.68     89.82 o 
   1   3   4    21680.54    21386.42    159.58 o 
   3   3   4      392.29      464.98     20.58 o 
   5   3   4     1768.16     1779.48     38.92 o 
   7   3   4     1637.59     1607.36     72.62 o 
   9   3   4      135.82      125.20     37.50 o 
  11   3   4      117.86       49.29     86.40 o 
  13   3   4      181.79      167.75     57.78 o 
 -14   4   4       13.85      151.24     63.29 o 
 -12   4   4       38.89       47.83     47.81 o 
 -10   4   4     7102.80     6647.05    144.70 o 
  -8   4   4     3244.09     2933.66     73.38 o 
  -6   4   4       94.98      160.87     47.90 o 
  -4   4   4     1972.05     2472.66     57.07 o 
  -2   4   4     8856.92     9243.79     88.44 o 
   0   4   4    14506.00    14574.95    139.16 o 
   2   4   4     1179.60     1205.82     32.80 o 
   4   4   4      868.45      774.92     28.36 o 
   6   4   4     3844.88     4036.52     61.66 o 
   8   4   4     4664.50     4554.33     89.64 o 
  10   4   4      578.52      584.24     61.51 o 
  12   4   4      203.40      221.17     69.32 o 
 -13   5   4       40.57       58.02     55.93 o 
 -11   5   4      343.40      267.60     54.63 o 
  -9   5   4       36.21       82.92     29.50 o 
  -7   5   4      767.46      886.20     90.74 o 
  -5   5   4      177.59      139.58     54.97 o 
  -3   5   4     1445.20     1317.90     36.78 o 
  -1   5   4     2443.14     2478.80     42.50 o 
   1   5   4     1843.37     1865.91     58.51 o 
   3   5   4     1448.74     1555.34     50.79 o 
   5   5   4     2119.84     2143.67     46.71 o 
   7   5   4      407.72      419.02     36.16 o 
   9   5   4     1831.87     1921.69     84.34 o 
  11   5   4      136.40      105.22     49.82 o 
  13   5   4       54.79       85.33     56.37 o 
 -12   6   4       45.33       86.64    136.31 o 
 -10   6   4      382.05      444.93     47.18 o 
  -8   6   4     4062.80     3898.05    169.56 o 
  -6   6   4     2339.41     2502.77    123.28 o 
  -4   6   4       34.42       24.96     16.69 o 
  -2   6   4     1690.42     1846.82     42.92 o 
   0   6   4    17196.46    16931.15    141.70 o 
   2   6   4     1207.35     1240.47     28.41 o 
   4   6   4     4182.33     4237.21     75.08 o 
   6   6   4       11.23      -15.32     20.26 o 
   8   6   4       33.39       50.84     27.39 o 
  10   6   4      340.82      421.37     57.43 o 
  12   6   4     1129.35     1216.84     94.72 o 
 -11   7   4      246.90      226.95     92.96 o 
  -9   7   4      100.90      146.87     35.62 o 
  -7   7   4      799.22      979.16    106.71 o 
  -5   7   4       15.44       39.52     24.74 o 
  -3   7   4     4129.17     3992.82     93.60 o 
  -1   7   4     2923.44     3099.41     56.57 o 
   1   7   4     4973.45     5215.13    101.04 o 
   3   7   4     1260.98     1285.41     44.58 o 
   5   7   4      536.02      642.82     38.68 o 
   7   7   4      366.87      295.15     56.89 o 
   9   7   4     1329.85     1270.96     62.46 o 
  11   7   4      106.65       81.42     51.25 o 
 -12   8   4      137.72      150.16    101.05 o 
 -10   8   4      583.18      761.70    116.21 o 
  -8   8   4       44.03        6.67     70.94 o 
  -6   8   4     1288.02     1312.74     92.66 o 
  -4   8   4     1205.82     1210.20     47.12 o 
  -2   8   4     1039.55      977.02     41.37 o 
   0   8   4     1924.36     1847.05     49.85 o 
   2   8   4       16.28       36.23     26.15 o 
   4   8   4     5471.07     5415.11     93.36 o 
   6   8   4      558.10      396.00     60.33 o 
   8   8   4      276.19      332.39    118.43 o 
  10   8   4       43.54      102.26     65.28 o 
 -11   9   4       38.83        7.28     89.53 o 
  -9   9   4        3.53      -23.59     41.86 o 
  -7   9   4      548.87      549.51    117.62 o 
  -5   9   4     1363.46     1335.10     53.45 o 
  -3   9   4        0.26       12.35     22.27 o 
  -1   9   4      146.22      193.51     35.17 o 
   1   9   4      104.55      114.91     33.51 o 
   3   9   4       54.46       72.38     25.55 o 
   5   9   4      777.74      849.41     47.92 o 
   7   9   4      221.74      304.67     48.51 o 
   9   9   4       37.07       62.45     61.24 o 
 -10  10   4       69.81      155.21     96.40 o 
  -8  10   4      169.07      157.03     92.56 o 
  -6  10   4      154.82      193.41     74.78 o 
  -4  10   4     1006.47      977.55     66.00 o 
  -2  10   4     6440.80     6416.18    200.08 o 
   0  10   4       19.04       38.20     52.55 o 
   2  10   4       39.73       65.48     50.32 o 
   4  10   4      577.40      610.38     57.13 o 
   6  10   4      427.87      310.42     77.81 o 
   8  10   4      638.04      647.32     97.61 o 
  -9  11   4      169.07      173.20    103.47 o 
  -7  11   4      196.27      202.50     95.19 o 
  -3  11   4      582.07      675.00     87.91 o 
  -1  11   4      144.07      255.25     70.94 o 
   1  11   4     1094.93     1040.19    105.29 o 
   3  11   4      547.73      494.47     56.31 o 
   5  11   4       12.09       25.87     63.26 o 
   7  11   4      169.39      170.17     74.37 o 
   9  11   4      225.79      259.29     91.15 o 
  -4  12   4      531.75      469.27     85.69 o 
  -2  12   4      793.59      805.56    102.26 o 
   0  12   4      371.39      367.61     83.47 o 
   2  12   4       44.70      100.85     65.88 o 
   4  12   4      307.38      233.32     50.97 o 
   6  12   4      576.42      568.09    103.27 o 
  -3  13   4      178.54      203.51     78.82 o 
  -1  13   4      299.45      397.12     91.35 o 
   1  13   4      169.14      215.64     84.07 o 
   3  13   4      442.61      463.73     81.14 o 
   5  13   4       43.42       90.94     77.00 o 
  -2  14   4      446.91      475.74    103.27 o 
   0  14   4       10.76       55.78     73.56 o 
   2  14   4      144.39      245.54     56.25 o 
 -13   1   5       40.75       94.62     55.82 o 
 -11   1   5     1014.80     1089.94    143.59 o 
  -9   1   5     1138.18     1222.26     67.55 o 
  -7   1   5     2868.51     2830.21     47.23 o 
  -5   1   5     1200.53     1336.65     40.77 o 
  -3   1   5    10066.79     9649.29     74.25 o 
  -1   1   5       58.83       62.68     13.54 o 
   1   1   5     1329.15     1334.37     26.69 o 
   3   1   5     3221.06     3537.95     46.25 o 
   5   1   5     9628.14     9849.68     92.32 o 
   7   1   5     1331.43     1220.26     41.28 o 
   9   1   5      861.10      873.01     62.49 o 
  11   1   5      235.52      228.72     78.82 o 
  13   1   5       44.51       50.95     44.89 o 
 -14   2   5       82.34       29.18     57.80 o 
 -12   2   5       99.59      156.85     50.46 o 
 -10   2   5      316.64      434.02     77.40 o 
  -8   2   5     3746.50     3598.29     78.68 o 
  -6   2   5       20.04        3.23     30.11 o 
  -4   2   5     4232.23     4152.53     71.74 o 
  -2   2   5    33373.96    33948.92    367.95 o 
   0   2   5     4302.01     4226.45     66.04 o 
   2   2   5     5813.95     5871.55     65.35 o 
   4   2   5     1150.56     1261.10     32.20 o 
   6   2   5      531.16      631.18     28.35 o 
   8   2   5      678.08      751.86     41.54 o 
  10   2   5     2502.00     2473.40     95.67 o 
  12   2   5      817.81      791.95    108.83 o 
 -13   3   5       89.07       78.90     51.88 o 
 -11   3   5      493.41      541.54     62.72 o 
  -9   3   5      201.11      228.31     33.30 o 
  -7   3   5      199.96      137.63     47.49 o 
  -5   3   5       93.73      126.87     22.33 o 
  -3   3   5     3268.42     3332.96     60.53 o 
  -1   3   5    28505.03    28281.16    199.73 o 
   1   3   5     7748.28     8152.72     78.42 o 
   3   3   5      223.27      223.86     16.92 o 
   5   3   5     7043.94     7081.88     79.23 o 
   7   3   5     2861.59     3000.12     68.82 o 
   9   3   5      176.66      143.73     69.62 o 
  11   3   5      222.11      353.16     54.18 o 
  13   3   5      232.85      165.68     57.10 o 
 -14   4   5      936.63      879.23    135.81 o 
 -12   4   5       79.93       11.62     46.26 o 
 -10   4   5      692.02      753.92     51.61 o 
  -8   4   5      372.29      328.75     58.32 o 
  -6   4   5     1942.65     1779.87     95.79 o 
  -4   4   5      208.97      102.46     20.93 o 
  -2   4   5     8802.79     8848.36    101.45 o 
   0   4   5       65.40       65.28     12.33 o 
   2   4   5     3902.61     4309.31     73.69 o 
   4   4   5    20804.08    21168.95    181.17 o 
   6   4   5     1979.89     1782.69     44.18 o 
   8   4   5      463.82      649.87     42.88 o 
  10   4   5       28.94       15.86     36.43 o 
  12   4   5      299.56      392.96     63.24 o 
 -13   5   5       73.65       52.55     55.31 o 
 -11   5   5       71.52       42.13     33.67 o 
  -9   5   5     1558.55     1518.48     61.74 o 
  -7   5   5       51.72       77.61     55.37 o 
  -5   5   5      216.49      211.49     36.38 o 
  -3   5   5     4357.49     4120.09     61.14 o 
  -1   5   5     2579.45     2436.26     41.29 o 
   1   5   5        4.70       -3.21     12.85 o 
   3   5   5     3096.46     3094.91     57.14 o 
   5   5   5      367.49      440.31     66.77 o 
   7   5   5      166.14      131.61     28.60 o 
   9   5   5     1038.79     1025.61     53.81 o 
  11   5   5      182.73      208.87     50.42 o 
  13   5   5      106.51      202.79     60.44 o 
 -12   6   5      124.67       53.44     55.17 o 
 -10   6   5      206.64      191.12     37.04 o 
  -8   6   5      144.80       42.64     67.10 o 
  -6   6   5     3782.62     3603.59    143.89 o 
  -4   6   5     1603.53     1698.92     53.99 o 
  -2   6   5     1316.16     1359.91     51.54 o 
   0   6   5     1520.45     1500.22     35.59 o 
   2   6   5      809.52      784.79     33.47 o 
   4   6   5       23.73        7.18     17.58 o 
   6   6   5     1175.14     1198.29     66.13 o 
   8   6   5       66.55       20.95     26.61 o 
  10   6   5      337.59      313.59     54.16 o 
  12   6   5       61.11       29.49     50.66 o 
 -11   7   5       64.52       31.93     76.19 o 
  -9   7   5      274.63      264.34     82.66 o 
  -7   7   5        0.03      -43.45     62.45 o 
  -5   7   5      513.64      506.29     34.72 o 
  -3   7   5      940.42      936.22     38.26 o 
  -1   7   5     2296.26     2325.60     48.40 o 
   1   7   5     6471.52     6514.66    125.81 o 
   3   7   5      678.05      686.99     36.88 o 
   5   7   5      706.11      685.59     39.94 o 
   7   7   5      521.46      594.85     53.30 o 
   9   7   5      715.22      965.59     78.82 o 
  11   7   5      283.21      315.07     62.38 o 
 -12   8   5      328.39      411.07    118.23 o 
 -10   8   5      244.30      209.37     91.75 o 
  -8   8   5       23.93      -55.17     64.27 o 
  -6   8   5     4396.72     4109.81    105.54 o 
  -4   8   5      553.50      556.01     37.31 o 
  -2   8   5      201.61      211.86     26.57 o 
   0   8   5     1194.41     1171.02    106.00 o 
   2   8   5      219.72      192.74     50.91 o 
   4   8   5      386.68      366.84     59.54 o 
   6   8   5        2.70      -25.24     47.19 o 
   8   8   5      788.20      960.04    156.52 o 
  10   8   5       15.84       81.04     66.89 o 
 -11   9   5      334.05      235.04    102.46 o 
  -9   9   5       38.42       30.87     46.13 o 
  -7   9   5      104.01      125.15     44.41 o 
  -5   9   5      228.41      264.52     51.02 o 
  -3   9   5      397.77      433.70     64.67 o 
  -1   9   5      752.06      763.72     81.24 o 
   1   9   5       62.46       23.65     46.89 o 
   3   9   5      491.60      494.22     49.49 o 
   5   9   5      960.02      929.04     63.40 o 
   7   9   5      772.25      750.79     94.38 o 
   9   9   5      215.67      343.56     81.45 o 
 -10  10   5       25.69      -67.50     83.67 o 
  -8  10   5     1008.72     1024.03    129.34 o 
  -6  10   5       30.91      -50.32     65.28 o 
  -4  10   5      219.75      263.13     60.83 o 
  -2  10   5      773.46      879.73     90.94 o 
   0  10   5      655.90      649.34     84.68 o 
   2  10   5     1270.02     1346.46    106.00 o 
   4  10   5      942.80      942.68     89.53 o 
   6  10   5       62.63       38.20     57.80 o 
   8  10   5      274.24      262.93     82.25 o 
  -9  11   5      210.27      243.32    109.33 o 
  -3  11   5      420.22      462.20     81.45 o 
  -1  11   5       48.75       66.29     58.41 o 
   1  11   5      347.26      299.51     74.17 o 
   3  11   5      160.54      181.81     46.01 o 
   5  11   5       29.54       39.04     42.35 o 
   7  11   5      175.27      151.57     79.02 o 
   9  11   5       82.10      148.14     81.45 o 
  -4  12   5      122.34      127.52     65.48 o 
  -2  12   5      611.55      754.02    101.45 o 
   0  12   5      195.44      246.36     75.58 o 
   2  12   5     1109.48     1015.91     86.30 o 
   4  12   5      181.33      182.89     50.15 o 
   6  12   5      452.33      385.40     94.38 o 
  -3  13   5      263.01      391.87     87.51 o 
  -1  13   5      623.76      696.63    107.72 o 
   1  13   5       61.75       35.16     67.10 o 
   3  13   5      478.89      491.05     97.11 o 
   5  13   5      184.93      212.61     85.28 o 
  -2  14   5       14.91      148.14     80.43 o 
   0  14   5        4.05      104.89     74.37 o 
   2  14   5       80.08      169.94     53.78 o 
 -14   0   6       90.58       58.61     80.03 o 
 -12   0   6      109.42       93.37     67.90 o 
 -10   0   6      259.98      280.71     66.09 o 
  -8   0   6      998.47     1023.82     86.70 o 
  -6   0   6     6017.64     5913.01    107.75 o 
  -4   0   6     1744.78     1766.33     50.93 o 
  -2   0   6     9158.90     9281.51    143.69 o 
   0   0   6      191.75      226.35     33.75 o 
   2   0   6    38266.98    35910.85    303.78 o 
   4   0   6    19595.37    19277.76    198.96 o 
   6   0   6     1698.70     1654.69    165.62 o 
   8   0   6       51.45        5.46     35.37 o 
  10   0   6     3458.06     3268.51    153.59 o 
  12   0   6      591.41      766.96    105.49 o 
 -13   1   6      231.47      239.00     62.16 o 
 -11   1   6     2237.27     2148.67     95.37 o 
  -9   1   6       71.30       92.81     34.79 o 
  -7   1   6     1621.75     1665.34     81.15 o 
  -5   1   6     1844.95     1827.54     39.25 o 
  -3   1   6    34144.81    35354.78    288.91 o 
  -1   1   6     2531.24     2494.04     50.93 o 
   1   1   6    10428.21    10017.54     88.41 o 
   3   1   6     1375.42     1311.58     30.96 o 
   5   1   6    11282.44    11588.84    104.66 o 
   7   1   6      107.33       78.69     19.15 o 
   9   1   6       90.05       36.80     30.38 o 
  11   1   6       71.50       20.66     33.15 o 
  13   1   6      116.47       69.66     49.68 o 
 -14   2   6      352.18      349.08     71.88 o 
 -12   2   6       68.56      142.03     54.57 o 
 -10   2   6      444.01      480.52     57.16 o 
  -8   2   6      900.71      988.96     48.57 o 
  -6   2   6      866.33      753.74     82.66 o 
  -4   2   6      826.42      858.29     26.05 o 
  -2   2   6    12937.76    13082.54    102.04 o 
   0   2   6     9615.67     9423.63    113.73 o 
   2   2   6    23798.69    23023.33    173.54 o 
   4   2   6    26072.06    26404.46    180.68 o 
   6   2   6      137.26      202.83     31.53 o 
   8   2   6      592.23      626.88     39.57 o 
  10   2   6      153.00      235.64     45.85 o 
  12   2   6      364.01      438.36     63.23 o 
 -13   3   6      219.86      141.89     56.02 o 
 -11   3   6      112.32      126.54     46.75 o 
  -9   3   6      428.72      378.25     39.09 o 
  -7   3   6     1706.34     1476.12     94.78 o 
  -5   3   6     6668.05     6918.96     91.14 o 
  -3   3   6      727.59      686.92     29.82 o 
  -1   3   6    28923.03    29072.84    230.46 o 
   1   3   6     2600.38     2733.41     60.82 o 
   3   3   6      765.06      808.89     32.42 o 
   5   3   6     3122.69     3038.64     51.84 o 
   7   3   6     2537.89     2592.65     65.22 o 
   9   3   6      126.37      121.22     38.47 o 
  11   3   6      353.24      456.37     73.06 o 
  13   3   6      149.77      144.23     59.21 o 
 -14   4   6       64.55       43.00     58.58 o 
 -12   4   6      444.77      503.21     82.56 o 
 -10   4   6     2089.70     1984.16     71.19 o 
  -8   4   6     4717.39     4838.40    168.35 o 
  -6   4   6     4993.63     5146.92     81.85 o 
  -4   4   6     9099.94     9057.26    264.14 o 
  -2   4   6     7235.83     7942.88     90.24 o 
   0   4   6     2459.70     2686.73     63.65 o 
   2   4   6     3753.84     3700.49     56.18 o 
   4   4   6    10702.61    10368.04    113.19 o 
   6   4   6       81.78       59.09     18.31 o 
   8   4   6     3710.53     3616.80     93.86 o 
  10   4   6     1511.89     1439.06     81.31 o 
  12   4   6      345.95      318.98     59.92 o 
 -13   5   6       20.95       17.42     53.68 o 
 -11   5   6      300.00      274.50     71.23 o 
  -9   5   6     1069.09      986.15     94.96 o 
  -7   5   6     1145.98     1126.89     91.35 o 
  -5   5   6      915.66      852.00     42.18 o 
  -3   5   6     8864.95     9104.00    123.74 o 
  -1   5   6      911.86      821.07     27.40 o 
   1   5   6     4839.56     4889.73     93.62 o 
   3   5   6     5731.56     5768.81     79.94 o 
   5   5   6     1184.77     1212.90     43.38 o 
   7   5   6      140.32      142.69     28.32 o 
   9   5   6      314.56      339.46     42.98 o 
  11   5   6      493.98      527.77    102.16 o 
 -12   6   6      533.74      432.42     83.11 o 
 -10   6   6      296.04      289.28     60.37 o 
  -8   6   6     3747.54     3369.56    156.83 o 
  -6   6   6      928.82      899.53     88.11 o 
  -4   6   6      695.17      752.99     49.92 o 
  -2   6   6      403.27      383.53     25.47 o 
   0   6   6    22384.46    21668.45    176.46 o 
   2   6   6     2757.73     2786.97    105.93 o 
   4   6   6      166.14       83.92     30.31 o 
   6   6   6      997.33      994.06     48.46 o 
   8   6   6      261.01      296.44     36.93 o 
  10   6   6      639.65      659.87     68.66 o 
  12   6   6        1.69       29.54     56.89 o 
 -11   7   6      356.89      367.05     47.73 o 
  -9   7   6       72.50      -39.21     62.04 o 
  -7   7   6      576.15      684.91     90.14 o 
  -5   7   6     1165.42     1208.09     44.89 o 
  -3   7   6      748.80      710.86     45.37 o 
  -1   7   6      348.37      388.44     24.96 o 
   1   7   6       65.80       23.68     18.27 o 
   3   7   6     1772.40     1638.88     49.81 o 
   5   7   6     1182.95     1179.24     49.59 o 
   7   7   6      368.48      435.83     48.56 o 
   9   7   6      121.51      159.82     42.87 o 
  11   7   6      361.34      358.04     66.23 o 
 -12   8   6       81.98       22.84     95.19 o 
 -10   8   6       67.01       96.40     85.49 o 
  -8   8   6      626.35      866.79    106.91 o 
  -6   8   6      186.38      118.10     36.45 o 
  -4   8   6     2303.74     2242.76     58.98 o 
  -2   8   6     3575.92     3595.88     81.45 o 
   0   8   6     2312.78     2161.69     66.08 o 
   2   8   6      160.04      207.30     27.12 o 
   4   8   6     2613.91     2617.28     65.71 o 
   6   8   6       31.33       56.96     32.23 o 
   8   8   6     2100.30     2204.88    132.58 o 
 -11   9   6      655.18      485.84    118.43 o 
  -9   9   6       49.39      -27.28     73.16 o 
  -7   9   6      136.92      201.49     81.65 o 
  -5   9   6      499.84      480.12     51.10 o 
  -3   9   6      551.19      656.21     74.37 o 
  -1   9   6      422.12      452.90     69.52 o 
   1   9   6      400.57      309.00     51.64 o 
   3   9   6      597.51      639.48     78.62 o 
   5   9   6      489.70      476.93     73.56 o 
   7   9   6       82.85      159.86     65.08 o 
   9   9   6        6.66      -16.77     63.66 o 
 -10  10   6      226.83      327.60    114.59 o 
  -8  10   6        3.47       83.87     85.89 o 
  -6  10   6       71.94       49.51     72.55 o 
  -4  10   6      264.38      213.82     59.62 o 
  -2  10   6     2616.96     2944.35    139.65 o 
   0  10   6     4669.61     4455.63    174.01 o 
   2  10   6     3230.11     3068.65    103.40 o 
   4  10   6     1079.96     1083.84    104.59 o 
   6  10   6       48.51        5.46     57.40 o 
   8  10   6       20.98       41.03     62.45 o 
  -9  11   6      292.67      234.43    106.71 o 
  -3  11   6      337.51      370.24     77.40 o 
  -1  11   6      628.24      474.32     82.86 o 
   1  11   6     1681.50     1552.33     81.63 o 
   3  11   6      122.01      113.80     43.87 o 
   5  11   6      188.26      137.75     48.15 o 
   7  11   6       40.08       26.47     70.13 o 
  -4  12   6        1.12       -8.89     54.77 o 
  -2  12   6       12.30      -74.37     55.17 o 
   0  12   6      237.00      238.68     72.96 o 
   2  12   6       86.80      118.38     44.66 o 
   4  12   6      252.02      247.80     54.98 o 
   6  12   6      375.87      549.91    103.88 o 
  -3  13   6      185.00      217.25     77.20 o 
  -1  13   6      224.50      260.10     86.30 o 
   1  13   6       26.55       43.30     44.22 o 
   3  13   6       11.81       69.81     47.19 o 
   5  13   6       94.70      106.30     77.00 o 
  -2  14   6      188.63      244.13     87.71 o 
   0  14   6        7.26       97.66     50.77 o 
   2  14   6       20.63       76.17     49.88 o 
 -13   1   7      106.43       92.44     54.29 o 
 -11   1   7      949.43      898.92     73.14 o 
  -9   1   7      326.20      311.77     52.03 o 
  -7   1   7     6927.51     7475.34    106.18 o 
  -5   1   7     1972.37     1926.78     33.29 o 
  -3   1   7    22351.29    23400.56    208.76 o 
  -1   1   7    12080.21    11892.23    131.04 o 
   1   1   7     7705.18     7518.91     76.09 o 
   3   1   7     2396.27     2556.24     56.53 o 
   5   1   7     1363.91     1453.55     38.14 o 
   7   1   7     1672.22     1587.44     44.79 o 
   9   1   7      687.60      727.40     58.71 o 
  11   1   7       37.25       15.46     35.91 o 
  13   1   7      162.26       77.28     52.20 o 
 -14   2   7      107.05      105.08     62.02 o 
 -12   2   7       78.75      118.83     49.69 o 
 -10   2   7     4502.82     4299.38    100.28 o 
  -8   2   7        0.56        5.01     21.14 o 
  -6   2   7     2920.22     2911.00     66.70 o 
  -4   2   7     4530.84     4926.93     54.93 o 
  -2   2   7    86202.47    86986.38    726.11 o 
   0   2   7    14231.49    13473.35    226.95 o 
   2   2   7       90.49       94.52     18.42 o 
   4   2   7       45.88       71.04     15.72 o 
   6   2   7     5306.48     5305.80     72.91 o 
   8   2   7     3107.78     3321.06     76.16 o 
  10   2   7      275.69      279.60     48.08 o 
  12   2   7       37.41       86.49     45.87 o 
 -13   3   7      526.25      408.17     68.43 o 
 -11   3   7      194.24      127.55     48.84 o 
  -9   3   7      513.96      609.71     44.48 o 
  -7   3   7     1264.90     1219.89     50.84 o 
  -5   3   7    10376.25    10136.57    100.61 o 
  -3   3   7       46.98       78.37     18.78 o 
  -1   3   7     6335.46     6673.92     71.76 o 
   1   3   7     1445.10     1467.47     48.71 o 
   3   3   7     1265.15     1213.82     41.54 o 
   5   3   7      853.95      853.51     32.63 o 
   7   3   7     1034.20     1050.84     46.84 o 
   9   3   7     1348.31     1240.03     70.30 o 
  11   3   7      461.09      537.48     62.02 o 
  13   3   7       40.66      113.20     51.76 o 
 -14   4   7       54.64      123.41     63.03 o 
 -12   4   7      145.24      144.44     51.37 o 
 -10   4   7      660.35      627.08     49.50 o 
  -8   4   7     2555.69     2593.25     76.89 o 
  -6   4   7      861.22      835.69     56.69 o 
  -4   4   7     8597.08     8370.23     95.37 o 
  -2   4   7      464.16      485.19     34.45 o 
   0   4   7     5613.07     5143.53     91.09 o 
   2   4   7     9900.44     9665.38     99.84 o 
   4   4   7       14.60       12.49     17.85 o 
   6   4   7      167.02      128.52     22.69 o 
   8   4   7       22.69      -10.20     23.17 o 
  10   4   7      717.43      758.40    105.80 o 
  12   4   7       50.95       46.61     60.53 o 
 -13   5   7      248.83      192.77     61.37 o 
 -11   5   7      277.54      196.80     39.92 o 
  -9   5   7      177.90      281.12     73.16 o 
  -7   5   7      928.42     1031.50     91.35 o 
  -5   5   7      463.03      511.47     35.90 o 
  -3   5   7     3765.02     3623.63     75.45 o 
  -1   5   7      455.67      428.19     17.58 o 
   1   5   7    11827.50    11662.70    112.90 o 
   3   5   7     1944.73     1985.94     47.74 o 
   5   5   7      809.54      830.69     40.61 o 
   7   5   7       76.15       67.81     25.35 o 
   9   5   7      902.64     1018.40     56.34 o 
  11   5   7       15.84        1.47     44.14 o 
 -12   6   7       49.37        9.47     38.66 o 
 -10   6   7      182.41      168.84     37.89 o 
  -8   6   7      156.40      206.54     71.54 o 
  -6   6   7      306.46      378.93     70.53 o 
  -4   6   7      159.28      181.00     30.58 o 
  -2   6   7     2140.91     2228.19     44.57 o 
   0   6   7     3088.51     3348.13     56.30 o 
   2   6   7      795.64      795.04     33.34 o 
   4   6   7      127.59       81.49     21.91 o 
   6   6   7     1037.21     1112.58     48.49 o 
   8   6   7      330.07      338.57     68.41 o 
  10   6   7      883.46     1074.66     87.31 o 
  12   6   7      448.71      297.81     74.98 o 
 -11   7   7      314.37      368.66     62.63 o 
  -9   7   7      903.86      999.57    116.81 o 
  -7   7   7      737.08      891.85     97.61 o 
  -5   7   7      862.36      907.96     61.84 o 
  -3   7   7      859.58      784.63     35.49 o 
  -1   7   7      891.03      834.73     38.65 o 
   1   7   7     1713.71     1746.14     47.54 o 
   3   7   7       37.45       66.51     22.38 o 
   5   7   7      366.05      428.13     45.04 o 
   7   7   7        1.23        4.09     36.38 o 
   9   7   7     1124.41     1246.40     73.72 o 
 -12   8   7        8.65      -83.26     81.04 o 
 -10   8   7       69.17       40.82     80.64 o 
  -8   8   7      205.02      395.71     91.95 o 
  -6   8   7       31.04       33.59     49.11 o 
  -4   8   7     1299.62     1360.39    121.26 o 
  -2   8   7      141.70      115.20     46.68 o 
   0   8   7     3726.83     3920.13    171.68 o 
   2   8   7      302.41      305.24     41.29 o 
   4   8   7     1009.17     1075.94     62.81 o 
   6   8   7       10.62       51.74     53.35 o 
   8   8   7      216.62      253.83     67.10 o 
 -11   9   7      220.28      200.88    102.67 o 
  -9   9   7        1.71      -66.89     76.80 o 
  -7   9   7       67.57      176.03     74.78 o 
  -5   9   7     1088.51     1298.66     69.37 o 
  -3   9   7      186.09      227.36     55.37 o 
  -1   9   7      970.44      972.49     90.14 o 
   1   9   7      749.02      727.44     57.50 o 
   3   9   7      158.23      114.59     37.51 o 
   5   9   7       99.86       60.64     35.71 o 
   7   9   7      303.70      207.35     68.11 o 
   9   9   7       14.61      128.33     69.12 o 
 -10  10   7      103.78      212.61    104.89 o 
  -8  10   7      107.85      177.85     96.00 o 
  -4  10   7      123.54       26.27     43.25 o 
  -2  10   7     2067.12     1952.86    117.82 o 
   0  10   7      386.19      372.46     53.45 o 
   2  10   7      906.13      939.58     67.50 o 
   4  10   7      637.76      597.76     61.34 o 
   6  10   7      740.48      633.98     90.94 o 
   8  10   7      483.98      487.66     92.96 o 
  -3  11   7       80.58      135.00     56.79 o 
  -1  11   7      360.35      424.20     79.63 o 
   1  11   7      313.52      293.89     50.03 o 
   3  11   7      292.07      243.76     50.17 o 
   5  11   7      101.30       82.30     80.94 o 
   7  11   7      110.82      145.71     82.46 o 
  -4  12   7      111.76       54.57     62.04 o 
  -2  12   7       20.46       20.01     61.84 o 
   0  12   7      306.87      271.83     53.57 o 
   2  12   7      211.12      257.77     54.83 o 
   4  12   7       15.33       15.54     44.53 o 
   6  12   7      179.55      125.10     74.17 o 
  -3  13   7      393.04      422.99     90.94 o 
  -1  13   7       88.81      139.44     51.42 o 
   1  13   7       31.07       71.31     46.23 o 
   3  13   7      183.14      245.03     58.73 o 
   5  13   7       14.53       14.75     74.98 o 
  -2  14   7       18.81       -1.79     48.01 o 
   0  14   7      560.04      611.86     75.71 o 
   2  14   7        3.39        6.60     47.94 o 
 -14   0   8      120.95      190.98     91.15 o 
 -12   0   8      353.05      264.54     77.40 o 
 -10   0   8      328.70      372.87     73.97 o 
  -8   0   8      423.75      436.62     44.07 o 
  -6   0   8    15331.00    14279.51    174.91 o 
  -4   0   8      122.09       94.99     27.08 o 
  -2   0   8     6358.96     5816.96    122.07 o 
   0   0   8    70444.32    65802.98    752.81 o 
   2   0   8    17566.12    17915.36    256.97 o 
   4   0   8      899.68      785.70     43.05 o 
   6   0   8     5527.31     5187.41    102.51 o 
   8   0   8     1569.52     1632.14    103.68 o 
  10   0   8      417.37      431.68     78.01 o 
  12   0   8      477.82      559.81     96.20 o 
 -13   1   8      108.50      158.94     58.31 o 
 -11   1   8      125.57      183.79    141.27 o 
  -9   1   8      171.15      180.54     31.52 o 
  -7   1   8     7254.52     7266.96     83.90 o 
  -5   1   8      210.51      228.71     17.05 o 
  -3   1   8     4179.67     4327.21     72.09 o 
  -1   1   8     4247.89     4301.15     75.44 o 
   1   1   8       36.19       40.21     22.78 o 
   3   1   8     9609.96     9583.27     88.97 o 
   5   1   8     2187.17     2164.30     46.02 o 
   7   1   8     1440.35     1351.86     44.04 o 
   9   1   8      264.84      312.21     46.36 o 
  11   1   8      105.58       83.53     42.94 o 
  13   1   8      250.35      212.68     90.84 o 
 -14   2   8      359.18      322.89     69.87 o 
 -12   2   8      567.47      533.54     94.88 o 
 -10   2   8      827.39      949.25     56.03 o 
  -8   2   8     1619.84     1587.48     69.16 o 
  -6   2   8      252.26      347.27     30.39 o 
  -4   2   8     5022.38     5060.01     57.54 o 
  -2   2   8       38.78        3.51     18.64 o 
   0   2   8      995.22      940.67     49.51 o 
   2   2   8    12680.60    12645.70    116.02 o 
   4   2   8    19324.92    20668.43    155.95 o 
   6   2   8     4680.90     4792.17     71.08 o 
   8   2   8     5622.00     5774.19    101.48 o 
  10   2   8      284.28      317.06     54.57 o 
  12   2   8       35.34       55.43     87.41 o 
 -13   3   8      257.50      249.94     62.58 o 
 -11   3   8      202.26      128.73     37.59 o 
  -9   3   8      313.86      388.15     40.05 o 
  -7   3   8      330.17      323.79     48.20 o 
  -5   3   8      807.10      767.19     30.90 o 
  -3   3   8      872.69      924.48     31.68 o 
  -1   3   8     2784.97     2781.71     36.30 o 
   1   3   8     8263.74     8052.15    161.07 o 
   3   3   8      676.38      614.52     29.24 o 
   5   3   8      366.52      394.94     25.91 o 
   7   3   8     4499.07     4467.15     73.01 o 
   9   3   8      860.82      769.24     63.02 o 
  11   3   8       39.12       37.46     44.53 o 
  13   3   8      195.24      210.66     66.39 o 
 -14   4   8       44.38       30.00     56.71 o 
 -12   4   8      114.71       70.58     49.34 o 
 -10   4   8      734.56      777.14     64.47 o 
  -8   4   8     1962.92     1976.18     70.30 o 
  -6   4   8     4730.24     4829.14     70.67 o 
  -4   4   8    57690.22    59514.86    402.34 o 
  -2   4   8    24843.85    25646.19    262.39 o 
   0   4   8     6329.29     6484.22    105.95 o 
   2   4   8      481.61      463.85     24.49 o 
   4   4   8     2450.97     2457.00     54.40 o 
   6   4   8       35.80       25.90     19.02 o 
   8   4   8      353.57      448.29     39.73 o 
  10   4   8      841.88      979.52    146.82 o 
  12   4   8       29.24        7.79     46.72 o 
 -13   5   8      211.92       17.25     54.86 o 
 -11   5   8       20.80       -7.43     29.91 o 
  -9   5   8      985.73     1048.68    108.73 o 
  -7   5   8      553.03      473.31     43.78 o 
  -5   5   8     2550.80     2546.77     56.22 o 
  -3   5   8     2919.52     2941.75     58.43 o 
  -1   5   8     3566.05     3471.02     61.07 o 
   1   5   8     5990.14     6015.67    176.73 o 
   3   5   8     1779.61     1864.75     46.83 o 
   5   5   8      509.59      568.32     35.58 o 
   7   5   8     1379.17     1493.80     57.59 o 
   9   5   8      194.47      139.85     34.17 o 
  11   5   8      407.28      472.02     67.48 o 
 -12   6   8     1245.01     1401.74     75.73 o 
 -10   6   8      144.34       70.57     47.09 o 
  -8   6   8      285.46      229.78     75.99 o 
  -6   6   8       31.69       38.20     51.33 o 
  -4   6   8     4866.54     5000.54     97.96 o 
  -2   6   8      446.34      477.12     32.33 o 
   0   6   8     1559.11     1463.09     94.68 o 
   2   6   8      125.36      119.19     19.84 o 
   4   6   8       96.02      154.38     24.54 o 
   6   6   8     5511.53     5407.12     94.24 o 
   8   6   8      631.27      637.02    124.90 o 
  10   6   8      363.19      424.69     61.16 o 
  12   6   8       19.06       63.94     60.83 o 
 -11   7   8       49.29       19.58     39.07 o 
  -9   7   8     1060.39      820.92    109.94 o 
  -7   7   8      638.74      598.41     87.91 o 
  -5   7   8      493.01      507.68     47.21 o 
  -3   7   8      536.44      598.54     32.29 o 
  -1   7   8     1108.57     1113.69     76.09 o 
   1   7   8      953.41      966.37     55.63 o 
   3   7   8     3362.62     3273.93     91.67 o 
   5   7   8      159.16      209.60     40.01 o 
   7   7   8     1528.71     1469.45    105.90 o 
   9   7   8      839.46      815.66     95.59 o 
 -12   8   8      104.66      -15.97     83.47 o 
 -10   8   8       70.04       75.18     81.45 o 
  -8   8   8      857.11      851.84    110.34 o 
  -6   8   8      452.09      442.19     81.04 o 
  -4   8   8     4783.25     4843.48    108.11 o 
  -2   8   8      240.71      232.99     37.73 o 
   0   8   8      380.68      388.25     44.95 o 
   2   8   8     2494.69     2333.47     83.25 o 
   4   8   8      560.49      596.69     52.61 o 
   6   8   8      381.17      366.81     74.98 o 
   8   8   8       41.62       70.53     60.02 o 
 -11   9   8      276.57      174.01     98.62 o 
  -9   9   8        8.97      -30.31     80.03 o 
  -7   9   8       63.14       39.00     71.34 o 
  -5   9   8      673.94      777.54     60.73 o 
  -3   9   8      546.13      613.97     73.36 o 
  -1   9   8     3673.21     3565.45    105.31 o 
   1   9   8      185.28      169.97     40.51 o 
   3   9   8      135.76       79.82     36.28 o 
   5   9   8      589.71      628.52     59.91 o 
   7   9   8     1284.10     1346.98    121.06 o 
   9   9   8        3.86       -3.44     61.64 o 
 -10  10   8       13.69      -51.13     84.07 o 
  -8  10   8      239.30      189.97     95.39 o 
  -4  10   8     1367.42     1494.51    105.70 o 
  -2  10   8      555.94      471.69     75.38 o 
   0  10   8      168.45      163.76     42.12 o 
   2  10   8     2174.77     2192.81     90.23 o 
   4  10   8     4399.84     4127.63    165.72 o 
   6  10   8     1058.09     1113.15    115.20 o 
   8  10   8      157.30      182.29     73.16 o 
  -3  11   8      520.90      601.24     85.89 o 
  -1  11   8      358.30      398.03     54.45 o 
   1  11   8       79.92       75.50     54.97 o 
   3  11   8        2.90       45.76     39.01 o 
   5  11   8      737.40      729.78     69.72 o 
   7  11   8      431.21      524.44    103.27 o 
  -4  12   8      374.77      424.00     84.07 o 
  -2  12   8       19.86      -26.37     79.12 o 
   0  12   8      127.37      160.28     57.09 o 
   2  12   8     1996.71     2047.62     98.14 o 
   4  12   8       61.28       77.30     48.93 o 
   6  12   8       41.34       30.31     71.14 o 
  -3  13   8      426.79      497.21     68.14 o 
  -1  13   8       98.89      111.21     50.49 o 
   1  13   8      191.39      140.18     53.74 o 
   3  13   8       99.72      101.75     76.59 o 
   5  13   8      106.99       79.02     83.47 o 
  -2  14   8       11.42       35.31     52.73 o 
   0  14   8       23.82       79.02     55.66 o 
   2  14   8        0.31       45.00     51.21 o 
 -13   1   9      501.47      456.94     68.32 o 
 -11   1   9      251.64      299.04     63.96 o 
  -9   1   9      597.37      523.19     42.68 o 
  -7   1   9      143.73      134.29     21.62 o 
  -5   1   9     1563.19     1459.79     33.29 o 
  -3   1   9     4104.41     4341.98     75.09 o 
  -1   1   9      325.31      222.89     60.02 o 
   1   1   9     2577.77     2426.53     64.72 o 
   3   1   9    15734.19    15736.77    125.87 o 
   5   1   9     2049.52     2263.49     48.15 o 
   7   1   9      823.85      841.58     38.22 o 
   9   1   9      132.15      124.20     38.12 o 
  11   1   9      239.01      233.99     52.72 o 
  13   1   9      342.63      336.64     66.23 o 
 -14   2   9      160.83      283.02     64.77 o 
 -12   2   9      313.90      477.10     65.75 o 
 -10   2   9     1355.69     1332.39     61.62 o 
  -8   2   9      612.39      578.90     91.95 o 
  -6   2   9      887.67      942.73     37.05 o 
  -4   2   9     5939.84     6099.42     66.50 o 
  -2   2   9     8409.60     7792.51    109.10 o 
   0   2   9    10059.84     9850.25    242.31 o 
   2   2   9       83.17       89.36     16.19 o 
   4   2   9      616.68      604.50     28.11 o 
   6   2   9     3327.53     3202.03     60.45 o 
   8   2   9     1981.84     1921.27     61.88 o 
  10   2   9      342.52      394.50     60.63 o 
  12   2   9        3.67       10.44     43.28 o 
 -13   3   9       35.91       71.97     56.07 o 
 -11   3   9      571.91      584.13     51.44 o 
  -9   3   9      737.52      647.15     72.89 o 
  -7   3   9      917.22      972.93     50.81 o 
  -5   3   9     4411.96     4080.95     63.13 o 
  -3   3   9     1218.54     1189.62     30.52 o 
  -1   3   9     1135.92     1047.17     39.18 o 
   1   3   9    16329.89    15194.24    179.60 o 
   3   3   9      586.10      583.18     29.46 o 
   5   3   9      473.54      438.06     27.90 o 
   7   3   9     2109.67     2155.08     61.08 o 
   9   3   9      573.81      594.37     56.29 o 
  11   3   9      220.62      346.78     55.27 o 
  13   3   9      168.29      152.13     55.50 o 
 -14   4   9        7.12       21.31     58.59 o 
 -12   4   9      221.16      235.55     45.91 o 
 -10   4   9       14.01       35.14     29.96 o 
  -8   4   9     1408.50     1397.91     62.32 o 
  -6   4   9       13.57       10.67     18.47 o 
  -4   4   9     3064.89     3223.59     60.05 o 
  -2   4   9     3149.80     3021.88     86.77 o 
   0   4   9     1149.64     1057.45     51.53 o 
   2   4   9    15199.02    16101.81    142.92 o 
   4   4   9     2725.11     2406.62     60.37 o 
   6   4   9      262.63      297.22     28.27 o 
   8   4   9     1412.23     1348.01     88.55 o 
  10   4   9     1946.72     2018.41     92.20 o 
  12   4   9       77.23      109.48     49.68 o 
 -13   5   9        2.19       -1.50     56.02 o 
 -11   5   9      192.79      173.30     40.33 o 
  -9   5   9      349.66      283.74     77.61 o 
  -7   5   9      349.74      427.53     43.09 o 
  -5   5   9       23.28       20.03     18.67 o 
  -3   5   9    10598.96    10987.29    119.62 o 
  -1   5   9     1533.14     1608.64     39.24 o 
   1   5   9      615.76      686.72     44.49 o 
   3   5   9      545.09      528.83     53.00 o 
   5   5   9     2791.24     2898.09     66.00 o 
   7   5   9      859.64      904.30     60.05 o 
   9   5   9      302.18      304.07     39.98 o 
  11   5   9       16.85       22.04     55.27 o 
 -12   6   9      398.24      365.74     52.59 o 
 -10   6   9      148.02      133.99     77.00 o 
  -8   6   9     2146.41     1894.72     79.35 o 
  -6   6   9      436.93      434.78     45.33 o 
  -4   6   9     3294.96     3060.62     66.53 o 
  -2   6   9     2759.98     2735.12     57.85 o 
   0   6   9       20.59       27.66     24.86 o 
   2   6   9     2258.28     2384.80     98.72 o 
   4   6   9      309.32      342.83     30.37 o 
   6   6   9        4.56       -0.32     32.46 o 
   8   6   9        5.36       13.57     31.41 o 
  10   6   9      178.63      144.40     81.55 o 
  12   6   9       31.70       -1.41     85.89 o 
 -11   7   9      186.09      262.81     45.75 o 
  -9   7   9      171.63      161.27     80.84 o 
  -7   7   9      348.38      339.20     45.60 o 
  -5   7   9       76.37       69.43     25.39 o 
  -3   7   9     3993.15     3880.93     75.63 o 
  -1   7   9      761.81      853.67     53.66 o 
   1   7   9       47.97       65.96     28.70 o 
   3   7   9     1364.54     1362.18     65.04 o 
   5   7   9     2143.63     2067.51    120.75 o 
   7   7   9     2122.24     2250.75    132.17 o 
   9   7   9        1.88      117.82     64.67 o 
 -12   8   9        3.64        7.68     89.93 o 
 -10   8   9      291.43      232.82     90.94 o 
  -8   8   9       77.64      186.76     59.52 o 
  -6   8   9      112.62      207.15     68.31 o 
  -4   8   9      385.28      420.44     37.49 o 
  -2   8   9        3.36       13.56     27.91 o 
   0   8   9      227.07      212.54     39.51 o 
   2   8   9     2508.33     2491.81    123.58 o 
   4   8   9      101.54       60.63     36.71 o 
   6   8   9      394.27      403.79     78.21 o 
   8   8   9      308.69      365.80     75.38 o 
 -11   9   9      404.45      281.93    106.71 o 
  -9   9   9        2.89       19.87     88.92 o 
  -7   9   9      375.02      339.73     87.71 o 
  -5   9   9     1197.35     1201.26     91.75 o 
  -3   9   9      316.54      332.75     45.86 o 
  -1   9   9     1533.72     1600.68     76.02 o 
   1   9   9      279.00      196.51     42.47 o 
   3   9   9      313.58      404.25     51.99 o 
   5   9   9      426.17      440.91     54.92 o 
   7   9   9      265.34      292.43     81.24 o 
   9   9   9      219.64      168.14     75.99 o 
 -10  10   9      367.33      374.28    112.37 o 
  -4  10   9      544.96      561.48     54.94 o 
  -2  10   9     1081.92     1207.49     73.06 o 
   0  10   9      218.70      190.92     43.98 o 
   2  10   9      103.92      119.04     67.30 o 
   4  10   9      153.64      127.63     43.86 o 
   6  10   9        9.14      125.70     73.36 o 
   8  10   9      381.98      531.92     97.01 o 
  -9  11   9       70.60      133.38     59.42 o 
  -3  11   9      155.30      232.99     73.77 o 
  -1  11   9      260.73      297.41     50.87 o 
   1  11   9       33.78       94.10     42.80 o 
   3  11   9      396.00      342.47     60.83 o 
   5  11   9      128.68      153.66     49.94 o 
   7  11   9       91.47      209.37     83.26 o 
  -8  12   9       98.47      161.07     65.48 o 
  -6  12   9      107.41      190.78     63.66 o 
  -4  12   9       48.63       95.95     43.68 o 
  -2  12   9      163.85      207.73     57.29 o 
   0  12   9      809.38      879.93     83.26 o 
   2  12   9      515.74      494.62     64.79 o 
   4  12   9      220.38      229.59     68.71 o 
   6  12   9      133.94       59.42     73.56 o 
  -5  13   9       70.63      115.60     56.79 o 
  -3  13   9       33.79       19.18     46.95 o 
  -1  13   9      159.86      148.33    116.61 o 
   1  13   9      207.29      289.36     89.63 o 
   3  13   9      247.72      200.94    102.26 o 
  -2  14   9       11.01       21.81     65.18 o 
   0  14   9      186.93      227.66     64.63 o 
 -14   0  10       58.06       99.84     88.11 o 
 -12   0  10       24.25      137.02     65.48 o 
  -8   0  10      668.75      831.19     89.73 o 
  -6   0  10     2312.77     2089.68     77.20 o 
  -4   0  10     5632.17     5662.76    126.51 o 
  -2   0  10     5078.06     4919.04    122.47 o 
   0   0  10      329.33      242.31     44.87 o 
   2   0  10     1623.26     1684.48     85.69 o 
   4   0  10     2710.15     2671.35     71.63 o 
   6   0  10       15.95       -2.07     25.49 o 
   8   0  10     6337.52     6699.72    199.67 o 
  10   0  10       55.95        3.03     48.91 o 
  12   0  10      878.99     1024.03    119.64 o 
 -13   1  10      312.46      310.69     65.30 o 
 -11   1  10     1076.38      886.35    143.08 o 
  -9   1  10       49.82       24.72     31.23 o 
  -7   1  10     1642.26     1747.57     49.27 o 
  -5   1  10     2641.90     2578.91     59.14 o 
  -3   1  10     7327.04     7167.58    104.03 o 
  -1   1  10     3148.21     3073.86     73.77 o 
   1   1  10     2044.93     2045.79     79.02 o 
   3   1  10    10021.71    10246.77     97.84 o 
   5   1  10     1085.09     1208.48     39.25 o 
   7   1  10      266.43      248.46     27.89 o 
   9   1  10     1363.07     1258.91     71.45 o 
  11   1  10      143.59       55.12     42.36 o 
  13   1  10       36.75       53.89     53.36 o 
 -14   2  10      175.48      177.66     63.18 o 
 -12   2  10      336.71      440.92     66.17 o 
 -10   2  10     1070.88     1280.69     61.96 o 
  -8   2  10      587.45      585.07     75.58 o 
  -6   2  10      468.54      519.35     25.41 o 
  -4   2  10     4454.45     4109.92     55.33 o 
  -2   2  10       32.13       49.37     21.99 o 
   0   2  10      538.36      584.85     37.42 o 
   2   2  10       92.66       91.18     16.51 o 
   4   2  10     6206.87     5886.29     75.30 o 
   6   2  10      866.43      926.53     39.01 o 
   8   2  10      180.66      231.73     33.89 o 
  10   2  10      252.19      227.35     48.94 o 
  12   2  10       10.88      -33.19     53.05 o 
 -13   3  10      546.73      492.92     71.67 o 
 -11   3  10      339.23      354.33     62.84 o 
  -9   3  10      941.44      932.68     94.18 o 
  -7   3  10      593.22      683.46     46.06 o 
  -5   3  10    11504.13    11150.24    116.12 o 
  -3   3  10      517.79      526.70     23.12 o 
  -1   3  10     2498.57     2286.28     63.65 o 
   1   3  10    10148.34    10316.10    135.65 o 
   3   3  10       75.76      118.73     18.97 o 
   5   3  10       58.97       20.32     22.08 o 
   7   3  10      251.71      307.11     29.84 o 
   9   3  10      137.77      178.80     54.97 o 
  11   3  10      480.65      516.02     62.24 o 
 -12   4  10      797.25      819.64    125.60 o 
 -10   4  10     4035.64     3924.64     99.45 o 
  -8   4  10      278.99      362.86     58.71 o 
  -6   4  10     1984.69     1883.49     50.08 o 
  -4   4  10     3914.37     3968.92     67.08 o 
  -2   4  10    18843.80    19052.50    163.48 o 
   0   4  10      462.54      451.76     36.91 o 
   2   4  10     2237.80     2020.28     43.81 o 
   4   4  10       27.56       44.14     19.05 o 
   6   4  10     2438.35     2351.18     64.54 o 
   8   4  10     2666.81     2483.71     74.15 o 
  10   4  10       38.59       37.43     39.51 o 
  12   4  10       97.39       75.19     53.31 o 
 -13   5  10       24.51      -10.91     65.88 o 
 -11   5  10      146.76      216.93     49.37 o 
  -9   5  10      673.21      483.62     83.87 o 
  -7   5  10     1208.71     1178.78     60.90 o 
  -5   5  10     1025.90      981.32     41.70 o 
  -3   5  10     6270.60     6229.99     97.81 o 
  -1   5  10       10.59       -4.03     13.79 o 
   1   5  10     3943.78     3988.87     93.31 o 
   3   5  10     2041.39     2197.03     75.97 o 
   5   5  10     1578.14     1679.63     54.00 o 
   7   5  10      260.43      293.15     71.64 o 
   9   5  10     1222.12     1200.62    106.88 o 
  11   5  10      268.91      329.83    111.56 o 
 -12   6  10      429.35      487.84     57.49 o 
 -10   6  10      135.37      118.83     75.38 o 
  -8   6  10       38.15       15.45     45.77 o 
  -6   6  10     2845.08     2908.88     89.42 o 
  -4   6  10     2260.91     2353.42     77.12 o 
  -2   6  10     4235.86     4363.94     77.37 o 
   0   6  10      868.04      850.03     50.71 o 
   2   6  10     9744.88     9217.63    265.25 o 
   4   6  10      387.17      384.65     44.91 o 
   6   6  10     8151.33     8068.70    153.76 o 
   8   6  10       31.43        7.88     50.12 o 
 -11   7  10      154.08      186.50     68.01 o 
  -9   7  10      455.12      538.46     56.92 o 
  -7   7  10      142.32      105.73     63.05 o 
  -5   7  10      742.87      817.11     43.88 o 
  -3   7  10     1421.66     1545.86     83.55 o 
  -1   7  10     1290.80     1216.39     61.21 o 
   1   7  10      214.80      313.52     40.91 o 
   3   7  10      522.71      434.17    102.97 o 
   5   7  10      552.11      583.66     55.95 o 
   7   7  10        5.38       22.63     51.33 o 
   9   7  10      205.67      322.34     77.00 o 
 -12   8  10       44.97      104.72     49.31 o 
 -10   8  10       92.42      -44.87     76.80 o 
  -8   8  10       63.26       57.57     73.97 o 
  -6   8  10       16.02       38.24     34.27 o 
  -4   8  10      989.70     1036.55     61.34 o 
  -2   8  10     4542.29     4358.03    175.42 o 
   0   8  10      534.43      537.29     51.48 o 
   2   8  10     6221.70     5813.41    285.06 o 
   4   8  10        8.92       37.81     33.55 o 
   6   8  10      149.14      207.96     67.10 o 
   8   8  10        3.05       79.22     62.25 o 
 -11   9  10       59.03        5.86     90.54 o 
  -9   9  10        0.95       47.55     45.67 o 
  -7   9  10      798.58      809.37     69.34 o 
  -5   9  10     1313.51     1299.57     70.53 o 
  -3   9  10      140.66      167.29     39.34 o 
  -1   9  10      154.84      208.00     42.94 o 
   1   9  10      381.86      472.56    107.11 o 
   3   9  10      241.55      244.65     46.79 o 
   5   9  10      124.51      147.59     45.69 o 
   7   9  10       61.03      148.14     67.70 o 
   9   9  10      118.58      159.05     75.79 o 
 -10  10  10       41.22       51.13     94.78 o 
  -8  10  10     1151.31     1266.34    109.94 o 
  -6  10  10      217.04      288.19     69.32 o 
  -4  10  10       91.44      125.68     41.00 o 
  -2  10  10     1161.90     1093.49     73.02 o 
   0  10  10     2008.04     1993.15     88.35 o 
   2  10  10      196.72      207.55     46.36 o 
   4  10  10       70.04      106.81     44.78 o 
   6  10  10      348.59      459.97     92.16 o 
   8  10  10     1162.36     1447.82    137.63 o 
  -9  11  10        8.24       60.63     51.94 o 
  -7  11  10        9.48       86.50     52.75 o 
  -5  11  10      223.96      258.08     68.51 o 
  -3  11  10      159.13      223.94     46.66 o 
  -1  11  10      388.87      402.77     55.80 o 
   1  11  10       32.19       37.42     40.58 o 
   3  11  10      427.64      395.52     57.45 o 
   5  11  10       47.45       38.20     46.01 o 
   7  11  10       23.90       28.50     68.11 o 
  -6  12  10      102.11      178.45     68.11 o 
  -4  12  10      358.53      350.79     99.23 o 
  -2  12  10     1181.68     1313.91    101.76 o 
   0  12  10     1254.52     1494.26     93.16 o 
   2  12  10        5.70       31.82     46.51 o 
   4  12  10       11.65      -11.53     49.11 o 
   6  12  10       26.09       83.06     75.79 o 
  -5  13  10       10.47       33.75     51.53 o 
  -3  13  10      165.86      168.93     52.79 o 
  -1  13  10      254.56      269.74     60.31 o 
   1  13  10      123.91      145.98     52.91 o 
   3  13  10       83.81      110.05     55.51 o 
 -13   1  11       99.00       56.44     59.52 o 
 -11   1  11      615.20      573.00     52.82 o 
  -9   1  11     1277.58     1328.20     59.65 o 
  -7   1  11     2072.92     2132.49     55.26 o 
  -5   1  11      816.56      911.70     43.01 o 
  -3   1  11     1955.23     1787.34     72.55 o 
  -1   1  11      992.61     1102.78     50.26 o 
   1   1  11      605.26      660.08     43.20 o 
   3   1  11      505.65      514.30     30.83 o 
   5   1  11     2323.17     2097.62     49.83 o 
   7   1  11      328.87      348.42     31.71 o 
   9   1  11     1970.34     1912.22     84.99 o 
  11   1  11      249.74      258.02     55.23 o 
 -14   2  11        2.38       20.67     55.57 o 
 -12   2  11      612.77      527.18     72.16 o 
 -10   2  11      662.90      625.10     50.09 o 
  -8   2  11      454.47      405.00     68.71 o 
  -6   2  11     1146.57     1244.69     54.55 o 
  -4   2  11    11720.58    12395.52    150.50 o 
  -2   2  11      677.68      796.93     61.74 o 
   0   2  11      480.27      437.34     36.01 o 
   2   2  11      311.80      335.59     23.96 o 
   4   2  11     2907.43     2776.33     86.67 o 
   6   2  11     3170.53     3367.71     64.84 o 
   8   2  11      581.92      687.49     44.73 o 
  10   2  11        3.45        9.90     36.30 o 
  12   2  11      289.39      318.32     61.46 o 
 -13   3  11      561.14      435.00     70.34 o 
 -11   3  11      338.18      373.45     47.41 o 
  -9   3  11      308.55      444.41     76.19 o 
  -7   3  11      536.60      512.70     42.95 o 
  -5   3  11     6268.98     6333.46     78.13 o 
  -3   3  11      838.63      833.79     28.44 o 
  -1   3  11     6574.46     6722.28    155.92 o 
   1   3  11     4458.76     4706.93     97.22 o 
   3   3  11      527.16      520.00     29.85 o 
   5   3  11     1305.42     1262.96     48.74 o 
   7   3  11     1094.52     1039.15     43.84 o 
   9   3  11       68.80       70.77     36.16 o 
  11   3  11      373.18      398.67     60.45 o 
 -12   4  11      132.78      146.11     41.42 o 
 -10   4  11      972.96     1028.48     76.94 o 
  -8   4  11     1174.16     1112.84     86.90 o 
  -6   4  11     1714.99     1673.49     48.35 o 
  -4   4  11     7760.31     7690.24    127.94 o 
  -2   4  11     3120.97     3007.44     80.18 o 
   0   4  11     1538.25     1526.04     63.86 o 
   2   4  11     3751.56     3844.94     63.46 o 
   4   4  11      695.17      727.34     39.34 o 
   6   4  11       38.11       22.55     25.55 o 
   8   4  11     1363.13     1506.20     61.45 o 
  10   4  11      178.11      283.19     51.49 o 
  12   4  11      369.89      430.62     68.23 o 
 -13   5  11       24.65      -15.03     41.71 o 
 -11   5  11      163.35      147.94     62.78 o 
  -9   5  11      609.70      454.92     82.86 o 
  -7   5  11     1841.30     1712.26     70.90 o 
  -5   5  11      217.77      217.40     27.34 o 
  -3   5  11      188.93      206.91     32.86 o 
  -1   5  11      833.28      917.52     65.40 o 
   1   5  11     1170.75     1364.07     60.25 o 
   3   5  11     2621.13     2605.56     56.25 o 
   5   5  11      120.74      135.92     29.66 o 
   7   5  11     2606.82     2720.29     90.05 o 
   9   5  11      686.85      656.94     76.86 o 
  11   5  11      238.53      493.32     93.98 o 
 -12   6  11      126.94      138.97     68.90 o 
 -10   6  11      138.73      170.77     79.63 o 
  -8   6  11      276.15      291.19     45.36 o 
  -6   6  11     2758.37     2737.94     89.78 o 
  -4   6  11     1647.33     1733.25     53.68 o 
  -2   6  11     1742.65     1626.49     48.23 o 
   0   6  11     1480.76     1419.85     63.82 o 
   2   6  11     1056.77     1074.53    152.89 o 
   4   6  11     1458.63     1224.75     64.31 o 
   6   6  11      356.65      343.80     50.24 o 
   8   6  11       50.45       21.02     49.92 o 
 -11   7  11        3.84       83.67     80.23 o 
  -9   7  11      241.61      198.56     45.57 o 
  -7   7  11      874.01      846.47     63.90 o 
  -5   7  11      638.17      628.75     41.24 o 
  -3   7  11     1343.03     1263.71     64.08 o 
  -1   7  11     1563.67     1430.13     74.27 o 
   1   7  11      202.87      228.99     61.03 o 
   3   7  11     1619.85     1621.54     74.48 o 
   5   7  11      719.72      752.49    209.88 o 
   7   7  11      182.75      174.01     62.45 o 
   9   7  11       23.30       53.56     62.65 o 
 -10   8  11     1083.09      832.44    121.46 o 
  -8   8  11      246.48      303.19     59.62 o 
  -6   8  11     1095.42     1122.26     69.01 o 
  -4   8  11     1242.10     1069.52    110.04 o 
  -2   8  11      830.10      759.25     74.27 o 
   0   8  11      385.35      419.63     47.50 o 
   2   8  11      344.09      343.32     47.67 o 
   4   8  11      357.72      407.05     97.31 o 
   6   8  11      273.80      151.63     47.34 o 
   8   8  11       70.16       50.12     57.19 o 
 -11   9  11      132.83       73.36     92.56 o 
  -9   9  11       92.61      132.26     82.35 o 
  -7   9  11      613.05      647.92     82.46 o 
  -5   9  11      372.83      460.99     50.10 o 
  -3   9  11      919.89     1024.29    100.14 o 
  -1   9  11      728.10      788.14     62.05 o 
   1   9  11      550.03      513.15     55.80 o 
   3   9  11      383.32      342.99     50.71 o 
   5   9  11      723.32      755.04     67.49 o 
   7   9  11      334.57      299.71     77.20 o 
   9   9  11       30.73       84.07     80.03 o 
  -8  10  11       13.08       96.40     51.53 o 
  -6  10  11       24.52      130.15     54.36 o 
  -4  10  11      331.52      386.41     51.62 o 
  -2  10  11       14.65       16.81     34.01 o 
   0  10  11      201.62      156.61     45.37 o 
   2  10  11      704.09      605.72     70.73 o 
   4  10  11     1527.96     1507.18    136.72 o 
   6  10  11       55.09      141.06     69.32 o 
   8  10  11      106.18      107.92     70.33 o 
  -9  11  11      118.23      286.98     75.58 o 
  -7  11  11       84.82      228.98     69.12 o 
  -5  11  11       90.84      140.86     57.19 o 
  -3  11  11      352.50      469.17     58.78 o 
  -1  11  11       16.52       13.37     37.51 o 
   1  11  11       31.83       39.20     85.08 o 
   3  11  11        2.99      -19.58     41.73 o 
   5  11  11        0.20        9.14     48.20 o 
   7  11  11        7.87       28.70     77.40 o 
  -6  12  11      191.50      326.59     80.03 o 
  -4  12  11       63.32      111.06     72.65 o 
  -2  12  11       88.23       58.06     82.05 o 
   0  12  11      273.55      343.06     60.28 o 
   2  12  11      257.92      183.29     53.26 o 
   4  12  11       15.46      -25.63     44.70 o 
   6  12  11       47.59      134.19     82.05 o 
  -5  13  11        9.01      154.20     69.72 o 
  -3  13  11       34.46       60.40     56.39 o 
  -1  13  11      112.47      153.49     55.51 o 
   1  13  11      151.36      184.64     77.10 o 
   3  13  11       38.82       56.46     51.28 o 
 -14   0  12      653.09      737.86    124.09 o 
 -12   0  12       25.66      -13.34     65.48 o 
 -10   0  12       89.03       48.96     37.43 o 
  -8   0  12      923.94      964.98     60.28 o 
  -6   0  12       67.80        5.05     35.57 o 
  -4   0  12     1686.39     1596.77     80.03 o 
  -2   0  12      236.27      225.94     44.87 o 
   0   0  12    84885.09    82997.99    962.79 o 
   2   0  12    23850.61    25108.53    382.17 o 
   4   0  12     4919.29     4593.74     96.94 o 
   6   0  12    10748.63    10679.85    167.12 o 
   8   0  12      311.45      456.68    110.85 o 
  10   0  12       91.88       83.26     60.83 o 
  12   0  12      779.73      782.72    112.97 o 
 -13   1  12        5.28       13.20     50.52 o 
 -11   1  12      165.29      194.23     41.43 o 
  -9   1  12     1739.35     1659.60    110.91 o 
  -7   1  12      218.23      267.92     38.84 o 
  -5   1  12     1004.49     1043.62     48.16 o 
  -3   1  12     1302.95     1386.95     54.58 o 
  -1   1  12      925.96     1054.20     52.08 o 
   1   1  12     2584.94     2610.42    124.49 o 
   3   1  12     3855.57     3836.91     69.77 o 
   5   1  12      667.94      684.81     34.87 o 
   7   1  12      152.03      114.76     26.79 o 
   9   1  12      175.06      126.99     41.41 o 
  11   1  12      517.55      624.13     99.53 o 
 -14   2  12       56.41        9.96     58.22 o 
 -12   2  12      202.22      202.73     43.48 o 
 -10   2  12     1006.43     1031.93     92.32 o 
  -8   2  12     5318.11     5198.14    178.05 o 
  -6   2  12     4050.81     4186.18     62.37 o 
  -4   2  12     5013.50     4927.07     92.49 o 
  -2   2  12      669.76      638.07     41.37 o 
   0   2  12      717.47      739.48     44.74 o 
   2   2  12     3055.98     3151.23     58.70 o 
   4   2  12     1357.20     1261.15     87.77 o 
   6   2  12      110.53      121.72     25.61 o 
   8   2  12     2215.43     2287.29     90.50 o 
  10   2  12      572.14      906.53     71.98 o 
  12   2  12       52.49      123.92     61.34 o 
 -13   3  12       17.78       35.05     55.16 o 
 -11   3  12      179.59      221.35     56.84 o 
  -9   3  12       10.65       51.33     53.35 o 
  -7   3  12     2414.34     2441.15     76.65 o 
  -5   3  12      266.00      294.61     23.22 o 
  -3   3  12      296.55      314.79     21.18 o 
  -1   3  12     6392.89     6471.42    113.89 o 
   1   3  12     2459.76     2443.19     73.92 o 
   3   3  12     2773.50     2836.95     62.33 o 
   5   3  12     2656.92     2694.71     67.44 o 
   7   3  12      385.09      381.61     33.83 o 
   9   3  12      418.82      479.62     55.78 o 
  11   3  12       21.17        0.53     43.33 o 
 -12   4  12       13.02        1.75     34.69 o 
 -10   4  12      757.44      682.68     95.79 o 
  -8   4  12      155.68       63.69     32.08 o 
  -6   4  12     2729.00     2814.44     72.13 o 
  -4   4  12     3533.43     3746.69     69.06 o 
  -2   4  12     2563.56     2463.89     44.09 o 
   0   4  12      683.36      615.23     49.41 o 
   2   4  12     5451.23     5236.57     72.30 o 
   4   4  12     6429.01     6536.17     95.88 o 
   6   4  12       94.22       76.25     27.45 o 
   8   4  12     1517.00     1415.01     60.87 o 
  10   4  12        0.51       23.07     37.75 o 
  12   4  12        5.59        6.60     52.23 o 
 -13   5  12       65.78      204.30     48.43 o 
 -11   5  12      348.34      362.87     55.61 o 
  -9   5  12      396.76      360.74     79.02 o 
  -7   5  12      159.47      201.46     46.68 o 
  -5   5  12      568.12      689.78     62.12 o 
  -3   5  12     1156.61     1132.86     42.77 o 
  -1   5  12     3837.84     3860.90     62.80 o 
   1   5  12      719.81      785.65     76.80 o 
   3   5  12     1270.59     1418.95     97.51 o 
   5   5  12     3333.50     3443.17    101.29 o 
   7   5  12     1484.53     1586.06    111.76 o 
   9   5  12      313.43      296.88     73.16 o 
  11   5  12        2.73       18.19     74.98 o 
 -12   6  12       78.59      138.27     44.86 o 
 -10   6  12      390.69      347.00     84.07 o 
  -8   6  12      388.52      326.64     47.94 o 
  -6   6  12    20982.25    20910.83    513.12 o 
  -4   6  12      907.59      837.78     42.60 o 
  -2   6  12      576.94      548.61     47.65 o 
   0   6  12       51.40       44.49     28.07 o 
   2   6  12     7180.36     7029.82    245.65 o 
   4   6  12      236.98      339.20     45.87 o 
   6   6  12     2070.73     2146.83    245.75 o 
   8   6  12      235.28      142.88     65.68 o 
 -11   7  12       25.65       54.77     75.38 o 
  -9   7  12      316.78      277.47     55.68 o 
  -7   7  12      117.31      153.08     41.26 o 
  -5   7  12      289.38      283.18     34.66 o 
  -3   7  12     5314.49     5525.13    121.81 o 
  -1   7  12      797.75      775.12    116.91 o 
   1   7  12      986.05     1062.20     63.45 o 
   3   7  12      335.72      409.58     50.20 o 
   5   7  12     2368.60     2457.53     94.46 o 
   7   7  12        7.06      -17.58     48.30 o 
   9   7  12      216.98      199.87     74.78 o 
 -10   8  12      170.62      292.03     96.60 o 
  -8   8  12      716.16      672.58     64.38 o 
  -6   8  12       26.71       72.55     48.50 o 
  -4   8  12      651.99      744.12     64.87 o 
  -2   8  12     1110.65     1061.08     64.51 o 
   0   8  12       51.25       70.87     36.50 o 
   2   8  12      853.22      854.47     64.54 o 
   4   8  12     4436.67     4331.64    121.95 o 
   6   8  12      127.71       39.24     43.79 o 
   8   8  12      404.15      469.88     93.37 o 
 -11   9  12       51.63      110.95     92.76 o 
  -9   9  12       46.81       22.30     64.27 o 
  -7   9  12      354.93      393.68     72.35 o 
  -5   9  12      228.61      225.13     42.69 o 
  -3   9  12      754.66      868.57    159.25 o 
  -1   9  12      148.71      185.86     52.65 o 
   1   9  12     2092.75     2056.96     88.02 o 
   3   9  12      735.64      799.59     68.01 o 
   5   9  12     1779.14     1821.34    105.90 o 
   7   9  12      133.00      222.31     75.38 o 
   9   9  12       40.27      165.52     71.74 o 
  -8  10  12      130.08      407.83     76.19 o 
  -6  10  12        5.51       43.45     48.50 o 
  -4  10  12      342.52      380.13     50.66 o 
  -2  10  12      130.90      115.61     40.57 o 
   0  10  12        2.37       31.39     37.08 o 
   2  10  12      219.15      223.84     49.75 o 
   4  10  12      236.01      186.30     50.16 o 
   6  10  12       60.15       27.08     65.68 o 
   8  10  12      191.48      465.83    100.24 o 
  -7  11  12      327.50      367.01     80.03 o 
  -5  11  12      416.13      552.13     89.73 o 
  -3  11  12      226.72      311.12     51.02 o 
  -1  11  12        4.48       41.24     58.81 o 
   1  11  12      122.93       73.36     45.78 o 
   3  11  12      237.25      255.53     54.33 o 
   5  11  12       16.42      -15.71     55.27 o 
   7  11  12       46.38       41.03     74.37 o 
  -6  12  12      177.21      334.87     85.69 o 
  -4  12  12      132.86      201.82     53.85 o 
  -2  12  12        4.16      -11.77     41.10 o 
   0  12  12     1112.24     1031.57     82.45 o 
   2  12  12      597.26      640.43     71.45 o 
   4  12  12       90.07       67.15     50.05 o 
  -5  13  12       51.08      188.35     77.20 o 
  -3  13  12       24.82       20.38     49.23 o 
  -1  13  12      135.32      119.93     58.41 o 
   1  13  12       91.92      111.82     53.66 o 
   3  13  12      202.29      218.94     98.72 o 
 -13   1  13      352.46      242.51     62.68 o 
 -11   1  13      224.25      228.14     40.39 o 
  -9   1  13      432.36      435.36     35.53 o 
  -7   1  13       67.16       45.89     22.93 o 
  -5   1  13     2885.04     3038.12     75.12 o 
  -3   1  13     7431.38     7303.91    119.39 o 
  -1   1  13     2180.09     2069.87    198.16 o 
   1   1  13     1250.10     1232.74     62.08 o 
   3   1  13     1361.16     1528.51     64.49 o 
   5   1  13      414.29      468.96     40.81 o 
   7   1  13        5.63       -5.08     21.97 o 
   9   1  13      174.91      160.05     44.84 o 
  11   1  13       92.08       69.45     48.34 o 
 -14   2  13       40.62      -64.02     55.69 o 
 -12   2  13     1824.86     1701.66     80.84 o 
 -10   2  13     1796.02     1737.10     71.34 o 
  -8   2  13     1215.99     1173.31     67.39 o 
  -6   2  13     4074.48     3964.17     63.25 o 
  -4   2  13      426.25      412.05     38.70 o 
  -2   2  13     4099.31     3812.16     87.74 o 
   0   2  13    15548.67    16239.51    202.98 o 
   2   2  13      176.21       87.48     32.06 o 
   4   2  13      381.27      407.40     32.77 o 
   6   2  13     2453.39     2416.80     58.93 o 
   8   2  13     1382.60     1445.61    151.91 o 
  10   2  13       21.26        9.53     44.97 o 
  12   2  13      685.30      870.22     84.24 o 
 -13   3  13      126.59       74.22     45.76 o 
 -11   3  13      325.07      382.90     55.18 o 
  -9   3  13      241.51      216.65     65.08 o 
  -7   3  13     1384.29     1158.17    216.55 o 
  -5   3  13     2951.97     2964.81     70.32 o 
  -3   3  13      505.30      465.28     39.37 o 
  -1   3  13     3970.86     4081.47     92.88 o 
   1   3  13     1592.85     1657.27     65.87 o 
   3   3  13     1438.86     1484.00     46.24 o 
   5   3  13     1016.66     1078.93     48.62 o 
   7   3  13      490.50      544.54     38.12 o 
   9   3  13      129.04      153.77     43.43 o 
  11   3  13      302.57      194.55     54.67 o 
 -12   4  13       55.94       35.76     37.29 o 
 -10   4  13     2016.58     1829.58    128.33 o 
  -8   4  13       31.02       23.41     40.72 o 
  -6   4  13       99.30       81.48     24.53 o 
  -4   4  13      431.76      550.85     34.71 o 
  -2   4  13     8714.16     8514.17    106.42 o 
   0   4  13     1291.36     1125.37     58.13 o 
   2   4  13      168.23      203.63     52.65 o 
   4   4  13      730.94      794.08     40.95 o 
   6   4  13     3128.37     3007.58     96.79 o 
   8   4  13      235.68      197.90     47.90 o 
  10   4  13       40.61       69.12     67.50 o 
 -13   5  13       47.87       30.85     41.47 o 
 -11   5  13       32.29       38.92     46.86 o 
  -9   5  13      302.68      413.69     82.86 o 
  -7   5  13      702.65      752.87     60.33 o 
  -5   5  13     2858.05     2858.09     65.94 o 
  -3   5  13      270.06      293.88     51.40 o 
  -1   5  13     4442.43     4073.46     99.89 o 
   1   5  13      286.73      261.31     40.50 o 
   3   5  13     2272.61     2223.66     82.83 o 
   5   5  13     2058.82     2068.34    133.28 o 
   7   5  13      109.74      110.14     58.41 o 
   9   5  13       14.69       24.05     59.82 o 
 -12   6  13       18.32       20.22     39.49 o 
 -10   6  13        4.08       78.21     68.11 o 
  -8   6  13       23.90       32.43     38.05 o 
  -6   6  13       51.23       81.01     36.22 o 
  -4   6  13       61.20      106.66     26.48 o 
  -2   6  13     1067.40     1027.08     59.44 o 
   0   6  13      279.20      265.50     42.20 o 
   2   6  13      262.26      283.41     43.93 o 
   4   6  13      143.82      106.94     40.65 o 
   6   6  13       51.55       51.32     42.08 o 
   8   6  13       27.68       97.01     64.06 o 
 -11   7  13       18.99      -56.18     67.50 o 
  -9   7  13      530.31      476.33     58.48 o 
  -7   7  13     1436.91     1393.28     74.02 o 
  -5   7  13     1133.66     1106.91     51.72 o 
  -3   7  13     1089.18     1265.90     76.70 o 
  -1   7  13      140.26      164.98     38.61 o 
   1   7  13      436.09      514.73     51.57 o 
   3   7  13     1180.87     1162.40     72.59 o 
   5   7  13     1365.74     1205.53    113.78 o 
   7   7  13      147.51      296.27     78.21 o 
   9   7  13      127.54      100.64     68.71 o 
 -10   8  13       25.30       16.17     83.06 o 
  -8   8  13      127.50      140.28     45.20 o 
  -6   8  13       94.09       97.61     54.36 o 
  -4   8  13     3809.95     3967.16    109.93 o 
  -2   8  13      947.32      876.51     62.58 o 
   0   8  13     3997.66     3860.40    291.12 o 
   2   8  13      289.65      284.56     67.90 o 
   4   8  13       83.85       48.07     42.19 o 
   6   8  13      200.27      192.92     71.24 o 
   8   8  13      135.01       42.24     65.08 o 
  -9   9  13       30.16       55.17     55.98 o 
  -7   9  13      585.30      528.48     82.66 o 
  -5   9  13      271.85      279.55     46.01 o 
  -3   9  13      622.62      567.27    122.37 o 
  -1   9  13      111.05      125.60     42.35 o 
   1   9  13     2226.46     2062.66    171.78 o 
   3   9  13      293.39      329.24     57.60 o 
   5   9  13      726.47      679.61    126.82 o 
   7   9  13       85.68       84.68     70.94 o 
   9   9  13        1.68       92.76     74.98 o 
  -8  10  13      334.18      305.37     77.61 o 
  -6  10  13      219.63      253.43     70.13 o 
  -4  10  13      282.91      367.36     68.31 o 
  -2  10  13      222.98      175.79     45.35 o 
   0  10  13       27.01       48.55     39.96 o 
   2  10  13      668.70      644.34     65.31 o 
   4  10  13      548.98      543.48     76.70 o 
   6  10  13       38.26       65.08     70.53 o 
   8  10  13       30.06       85.08     75.58 o 
  -7  11  13       29.74       38.40     62.04 o 
  -5  11  13       11.62       11.32     58.41 o 
  -3  11  13      244.83      372.72    119.54 o 
  -1  11  13      101.11      131.63     54.06 o 
   1  11  13      186.59      132.96     47.34 o 
   3  11  13       64.23      182.48     51.23 o 
   5  11  13        2.49      -29.48     60.33 o 
  -6  12  13      119.27       86.50     66.89 o 
  -4  12  13       67.61       11.99     72.55 o 
  -2  12  13      216.22      217.13     56.39 o 
   0  12  13       94.81       47.56     67.20 o 
   2  12  13      282.74      153.02     56.39 o 
   4  12  13       18.15       62.89     54.37 o 
  -3  13  13       80.50       65.21     52.19 o 
  -1  13  13       19.19       21.45     49.69 o 
   1  13  13      152.36      172.16     57.69 o 
 -14   0  14      266.46      133.59     85.49 o 
 -12   0  14     4350.35     4052.04    197.85 o 
 -10   0  14     1088.21     1190.58     78.29 o 
  -8   0  14       57.98       44.33     30.46 o 
  -6   0  14      458.22      554.35     62.25 o 
  -4   0  14     1527.18     1398.11     85.89 o 
  -2   0  14     9373.73     9760.27    209.17 o 
   0   0  14     5262.44     5072.63    153.19 o 
   2   0  14     1041.20     1029.08     84.88 o 
   4   0  14     3094.92     3345.51    140.05 o 
   6   0  14    14199.56    13549.11    198.45 o 
   8   0  14      189.27      271.71     46.11 o 
  10   0  14      683.83      583.66     93.17 o 
  12   0  14      263.36      241.91     81.85 o 
 -13   1  14      511.83      676.74    119.64 o 
 -11   1  14      101.30      131.64     37.01 o 
  -9   1  14      689.67      673.17     59.36 o 
  -7   1  14      139.40      107.96     26.30 o 
  -5   1  14     3895.87     4134.37    127.12 o 
  -3   1  14     3193.79     3132.71     82.74 o 
  -1   1  14      939.16      921.74     54.81 o 
   1   1  14       27.86       26.69     31.31 o 
   3   1  14     1174.80     1054.77     84.58 o 
   5   1  14      139.55      117.66     24.50 o 
   7   1  14     1435.18     1455.32     52.66 o 
   9   1  14      218.17      207.96     45.62 o 
  11   1  14      200.50      233.22     56.30 o 
 -14   2  14        4.89        5.15     60.75 o 
 -12   2  14      165.27      195.34     44.03 o 
 -10   2  14       63.71      -16.73     26.19 o 
  -8   2  14      538.33      564.57     53.73 o 
  -6   2  14      176.61      154.46     22.35 o 
  -4   2  14    12389.03    12453.75    165.68 o 
  -2   2  14      659.99      540.33     43.51 o 
   0   2  14      246.47      282.04     38.49 o 
   2   2  14     1771.37     1821.97    111.36 o 
   4   2  14      184.87      209.55     29.36 o 
   6   2  14       76.46      121.87     26.53 o 
   8   2  14        0.88       30.23     28.18 o 
  10   2  14     1067.54     1169.16     95.89 o 
  12   2  14       12.26       -7.12     80.54 o 
 -13   3  14      246.87      112.68     48.29 o 
 -11   3  14       49.69      162.04     39.18 o 
  -9   3  14      450.03      487.66     82.46 o 
  -7   3  14     1187.50     1301.95     52.95 o 
  -5   3  14     2463.61     2573.06     52.71 o 
  -3   3  14     1818.07     1836.03     66.48 o 
  -1   3  14     2778.83     2972.53     84.30 o 
   1   3  14      639.39      741.26     51.71 o 
   3   3  14      759.82      793.81     51.11 o 
   5   3  14     1052.37     1166.69     51.19 o 
   7   3  14     1481.87     1506.60     65.35 o 
   9   3  14       21.86       11.57     36.29 o 
  11   3  14      110.23      172.26     56.60 o 
 -12   4  14       10.04       -6.50     35.23 o 
 -10   4  14       60.19       72.15     59.62 o 
  -8   4  14     1734.94     1752.90     75.85 o 
  -6   4  14      369.25      456.49     35.41 o 
  -4   4  14     3494.74     3608.15     60.93 o 
  -2   4  14     1910.99     1997.99     57.77 o 
   0   4  14     2052.77     2038.08     74.51 o 
   2   4  14     1271.59     1239.39     66.15 o 
   4   4  14     1715.30     1595.66     76.17 o 
   6   4  14     1282.43     1278.55     76.74 o 
   8   4  14        8.78       15.56     55.37 o 
  10   4  14       39.16       -1.62     61.24 o 
 -13   5  14       34.44        7.48     45.63 o 
 -11   5  14      412.03      370.85     89.93 o 
  -9   5  14      121.85      223.52     71.54 o 
  -7   5  14     1326.20     1138.25     64.54 o 
  -5   5  14     1699.42     1703.54    130.20 o 
  -3   5  14     1154.97     1062.47     44.59 o 
  -1   5  14      851.81      771.53     55.87 o 
   1   5  14      312.27      371.81     45.94 o 
   3   5  14      566.98      583.58     62.65 o 
   5   5  14      164.05       83.60     42.32 o 
   7   5  14      216.33      294.66     71.95 o 
   9   5  14      335.08      297.08     77.20 o 
 -12   6  14      140.29      200.96     45.78 o 
 -10   6  14       74.82       18.80     67.10 o 
  -8   6  14      195.69       82.95     39.56 o 
  -6   6  14     5656.61     5472.11    123.24 o 
  -4   6  14     3563.98     3388.00     87.54 o 
  -2   6  14     1235.00     1241.39     65.13 o 
   0   6  14    11138.52    10951.30    179.69 o 
   2   6  14      775.57      774.16     59.74 o 
   4   6  14     1712.24     1605.33     78.62 o 
   6   6  14      375.51      372.74     56.44 o 
   8   6  14     1306.15     1275.84    117.62 o 
 -11   7  14       78.23      154.60     84.68 o 
  -9   7  14      210.55      181.92     55.78 o 
  -7   7  14     1813.85     1932.44     84.31 o 
  -5   7  14      189.37      190.75     39.14 o 
  -3   7  14      306.03      238.41     42.93 o 
  -1   7  14      148.16      174.35     40.70 o 
   1   7  14      626.55      825.34    122.37 o 
   3   7  14      163.39      202.09     47.87 o 
   5   7  14       95.29       99.00     45.15 o 
   7   7  14      242.81      260.50     77.81 o 
   9   7  14      161.13      259.49     81.24 o 
 -10   8  14      457.66      429.46    101.45 o 
  -8   8  14       54.16       85.89     52.95 o 
  -6   8  14      290.04      312.85     68.31 o 
  -4   8  14     1997.58     2001.90     82.82 o 
  -2   8  14      424.94      318.97     48.73 o 
   0   8  14      278.28      270.09     49.52 o 
   2   8  14      596.75      567.14     63.66 o 
   4   8  14     5216.12     5101.01    137.21 o 
   6   8  14      181.92      154.32     51.65 o 
   8   8  14     1244.71     1266.95    124.29 o 
  -9   9  14       43.44      -15.76     52.34 o 
  -7   9  14      633.09      742.71     93.57 o 
  -5   9  14       13.84       41.37     46.48 o 
  -3   9  14       72.75       49.67     36.07 o 
  -1   9  14      350.77      289.84     49.41 o 
   1   9  14     1716.55     1609.76    193.31 o 
   3   9  14       72.63       27.11     63.76 o 
   5   9  14       33.45       22.40     42.96 o 
   7   9  14      483.37      498.57     98.83 o 
  -8  10  14       19.71       15.76     58.20 o 
  -6  10  14      344.16      287.58     73.36 o 
  -4  10  14      800.31      907.92     70.16 o 
  -2  10  14        4.45       51.60     40.20 o 
   0  10  14       45.75       35.94     40.58 o 
   2  10  14       11.11      108.73     46.07 o 
   4  10  14      139.83       82.00     48.76 o 
   6  10  14       28.31       41.43     67.10 o 
  -7  11  14       43.82        6.87     57.60 o 
  -5  11  14      239.73      154.20     71.95 o 
  -3  11  14       31.74       38.21     41.80 o 
  -1  11  14      126.91      190.77     61.44 o 
   1  11  14      143.84       90.12     48.71 o 
   3  11  14       60.93       66.85     76.39 o 
   5  11  14       80.38       30.89    102.06 o 
  -6  12  14      485.42      456.54     97.01 o 
  -4  12  14       31.19       12.07     48.10 o 
  -2  12  14      488.60      526.48    165.82 o 
   0  12  14      275.91      282.57     59.09 o 
   2  12  14      135.75       91.65     52.22 o 
   4  12  14       94.16       54.46     54.51 o 
  -3  13  14       11.67      -12.81     47.87 o 
  -1  13  14      132.09      131.91     56.87 o 
   1  13  14      109.52       52.46     54.99 o 
 -13   1  15       20.73       14.26     51.65 o 
 -11   1  15       32.37       33.90     31.34 o 
  -9   1  15     1044.33      913.74     55.95 o 
  -7   1  15     1282.19     1206.92     93.37 o 
  -5   1  15      875.93      882.90     87.00 o 
  -3   1  15      923.15     1013.62     58.11 o 
  -1   1  15       31.16        8.13     53.35 o 
   1   1  15     1932.07     1876.40     74.76 o 
   3   1  15     1915.45     2041.37     83.08 o 
   5   1  15      180.99      184.53     32.26 o 
   7   1  15     1730.09     1672.33     56.15 o 
   9   1  15       88.47      103.85     41.46 o 
  11   1  15       69.05       53.50     77.10 o 
 -12   2  15      384.61      383.76     51.83 o 
 -10   2  15      318.78      336.30     43.12 o 
  -8   2  15      274.29      279.95     44.43 o 
  -6   2  15     5630.81     5660.00     80.09 o 
  -4   2  15      255.16      233.04     37.13 o 
  -2   2  15       24.91      -24.78     50.93 o 
   0   2  15     6187.50     6237.52    177.04 o 
   2   2  15     7608.17     6991.86    137.83 o 
   4   2  15     3109.13     3105.75     72.02 o 
   6   2  15     2465.44     2533.68     72.39 o 
   8   2  15      332.43      426.99     43.80 o 
  10   2  15      291.18      222.90     53.67 o 
 -13   3  15       11.40       -3.22     49.73 o 
 -11   3  15      293.76      254.02     44.14 o 
  -9   3  15      390.03      338.92     74.57 o 
  -7   3  15     1023.92      963.57     71.46 o 
  -5   3  15      482.44      566.29     31.40 o 
  -3   3  15     1864.82     1836.28     70.09 o 
  -1   3  15      205.21      230.48     42.44 o 
   1   3  15     1112.44     1086.81     63.08 o 
   3   3  15      655.23      631.55     37.64 o 
   5   3  15     3233.57     3201.28     76.25 o 
   7   3  15     1091.27     1192.93     57.09 o 
   9   3  15      130.56      192.54     45.72 o 
  11   3  15      100.15      208.77     81.24 o 
 -12   4  15       94.16       45.06     51.82 o 
 -10   4  15       23.20       26.47     59.21 o 
  -8   4  15      724.84      733.81     58.34 o 
  -6   4  15     2031.05     2036.49     75.80 o 
  -4   4  15     3144.54     3082.43     57.62 o 
  -2   4  15      351.45      395.46     23.47 o 
   0   4  15      726.85      789.60     55.09 o 
   2   4  15     4441.65     4277.06    111.23 o 
   4   4  15     1046.50     1267.00     94.08 o 
   6   4  15      122.16      101.55     45.19 o 
   8   4  15      586.49      573.75     84.88 o 
 -13   5  15       55.44       59.71     46.41 o 
 -11   5  15      119.27       42.64     70.73 o 
  -9   5  15      337.29      244.54     76.39 o 
  -7   5  15      502.49      521.51     52.36 o 
  -5   5  15      931.78      979.44     48.01 o 
  -3   5  15      626.14      601.85     38.13 o 
  -1   5  15     1240.44     1199.39     65.13 o 
   1   5  15      739.09      773.54     88.01 o 
   3   5  15     1240.30     1185.50     72.57 o 
   5   5  15      665.09      559.27     60.00 o 
   7   5  15      141.21      184.51     69.32 o 
   9   5  15      302.79      429.66     86.09 o 
 -12   6  15       56.50      103.19     43.51 o 
 -10   6  15       21.61       12.53     69.52 o 
  -8   6  15      316.12      247.40     72.25 o 
  -6   6  15      172.27      209.22     41.38 o 
  -4   6  15       48.56       49.51     34.68 o 
  -2   6  15       59.80       36.80     34.34 o 
   0   6  15      323.02      437.53     49.28 o 
   2   6  15      177.91      152.32     42.71 o 
   4   6  15      504.63      486.64     58.50 o 
   6   6  15      163.91      172.40     50.45 o 
   8   6  15       16.86      -13.94     60.63 o 
 -11   7  15       63.21       84.27     80.84 o 
  -9   7  15      330.02      310.42     83.47 o 
  -7   7  15      145.36      135.37     42.78 o 
  -5   7  15      380.79      464.01     54.97 o 
  -3   7  15       92.98       80.23     37.07 o 
  -1   7  15      164.31      225.43     43.87 o 
   1   7  15     1017.32      989.63     69.09 o 
   3   7  15     1219.83     1274.04     78.75 o 
   5   7  15      123.65       84.82     45.81 o 
   7   7  15       64.76      131.77     69.32 o 
   9   7  15      190.54      147.93     77.20 o 
 -10   8  15      104.94       27.49     84.48 o 
  -8   8  15     1280.07     1137.40    104.89 o 
  -6   8  15     1019.36      892.86     95.79 o 
  -4   8  15      201.28      226.55     43.93 o 
  -2   8  15       84.61      103.88     40.21 o 
   0   8  15      773.17      973.50     70.69 o 
   2   8  15     1596.46     1553.52     83.09 o 
   4   8  15      799.78      903.76     73.59 o 
   6   8  15      485.76      504.75     69.16 o 
   8   8  15       45.19      106.71     72.35 o 
  -9   9  15      100.76      119.04     66.29 o 
  -7   9  15      189.94      230.59     70.33 o 
  -5   9  15      330.61      452.66     69.82 o 
  -3   9  15       49.93       73.41     37.29 o 
  -1   9  15       61.41       85.42     42.93 o 
   1   9  15      552.52      515.56     60.96 o 
   3   9  15       80.33      142.93     57.09 o 
   5   9  15      265.06      243.62     86.90 o 
   7   9  15       73.27      125.50     77.40 o 
  -8  10  15     1235.31     1278.67    121.46 o 
  -6  10  15       70.76      136.82     69.32 o 
  -4  10  15       41.24       93.07     42.29 o 
  -2  10  15       43.97       64.24     44.36 o 
   0  10  15      283.80      283.16     53.42 o 
   2  10  15     1517.20     1694.63    152.28 o 
   4  10  15       94.43       74.51     50.43 o 
   6  10  15       24.21      -26.68     61.64 o 
  -7  11  15       50.72       97.41     67.50 o 
  -5  11  15       22.27       26.68     55.37 o 
  -3  11  15      379.05      420.31     61.16 o 
  -1  11  15      124.95      179.10     52.30 o 
   1  11  15      101.37      167.47     50.88 o 
   3  11  15       41.10       23.84     97.71 o 
   5  11  15       78.54      110.91     55.16 o 
  -6  12  15       14.70       33.55     67.70 o 
  -4  12  15       24.11      -15.46     61.84 o 
  -2  12  15       78.63      132.21     54.85 o 
   0  12  15       42.72       29.67     88.11 o 
   2  12  15       25.25       42.16     50.19 o 
   4  12  15       21.18      -15.73     53.60 o 
  -1  13  15        5.14       57.50     66.69 o 
 -12   0  16     1829.67     1857.27    163.70 o 
 -10   0  16      285.54      260.46     58.71 o 
  -6   0  16    12050.67    12050.03    240.09 o 
  -4   0  16     1707.98     1755.82    101.25 o 
  -2   0  16    14995.98    14847.46    283.95 o 
   0   0  16    14209.89    14878.99    292.64 o 
   2   0  16      132.36       61.24     54.57 o 
   4   0  16       53.46       91.95     65.08 o 
   6   0  16    11721.78    11360.58    213.72 o 
   8   0  16     1457.20     1487.29     79.87 o 
  10   0  16      857.08      903.17    105.49 o 
 -13   1  16      125.43      166.99     62.35 o 
 -11   1  16       13.68      -27.57     41.80 o 
  -9   1  16     2042.65     2150.27     91.31 o 
  -7   1  16      235.27      228.98     61.44 o 
  -5   1  16      595.47      650.41     51.42 o 
  -3   1  16       78.18       27.21     45.57 o 
  -1   1  16     3110.00     3099.15     92.17 o 
   1   1  16     1800.44     1831.20     79.38 o 
   3   1  16      591.92      600.61     57.59 o 
   5   1  16       81.79       61.42     34.30 o 
   7   1  16      354.59      430.15     37.25 o 
   9   1  16      427.72      516.63     58.94 o 
  11   1  16       85.86      112.01     54.23 o 
 -12   2  16       47.58       30.75     39.09 o 
 -10   2  16      399.10      292.19     54.40 o 
  -8   2  16        5.49       -6.99     61.13 o 
  -6   2  16       10.56      -18.88     42.54 o 
  -4   2  16      873.95      899.10     77.10 o 
  -2   2  16    11297.40    11123.93    171.04 o 
   0   2  16     2158.37     2196.36    192.60 o 
   2   2  16     7123.32     6824.65    140.25 o 
   4   2  16        8.17      -25.85     23.00 o 
   6   2  16       50.25       23.15     26.98 o 
   8   2  16     1053.34     1186.59     60.31 o 
  10   2  16      473.56      573.37     69.93 o 
 -13   3  16       45.91       18.20     40.40 o 
 -11   3  16      142.59      205.50     44.06 o 
  -9   3  16       64.02      102.46     59.82 o 
  -7   3  16      329.70      331.30     42.38 o 
  -5   3  16       41.55       53.19     28.71 o 
  -3   3  16     1174.59     1173.16     63.02 o 
  -1   3  16     1714.60     1610.72    121.06 o 
   1   3  16     3659.02     3461.75    100.25 o 
   3   3  16        0.77       15.63     40.87 o 
   5   3  16     1289.80     1223.64     78.40 o 
   7   3  16       32.25       32.25     42.29 o 
  11   3  16       19.56      132.98     87.31 o 
 -12   4  16       37.14      -30.97     37.11 o 
 -10   4  16      613.60      509.08     89.53 o 
  -8   4  16     3635.08     3721.73    126.82 o 
  -6   4  16       19.97       51.84     25.95 o 
  -4   4  16     1013.28     1042.42     38.55 o 
  -2   4  16       42.03        7.63     32.85 o 
   0   4  16     1299.26     1256.03     67.95 o 
   2   4  16      602.89      587.21     56.87 o 
   4   4  16      552.65      629.56    108.93 o 
   6   4  16      562.51      710.28     87.41 o 
   8   4  16       93.21      102.87     64.87 o 
 -11   5  16        0.54      -12.33     63.86 o 
  -9   5  16      106.28      172.39     68.51 o 
  -7   5  16      615.26      731.30     77.00 o 
  -5   5  16     4117.37     4152.84     83.76 o 
  -3   5  16       68.35       71.72     53.15 o 
  -1   5  16      477.35      553.39    110.95 o 
   1   5  16     1228.65     1196.35     71.19 o 
   3   5  16     3107.04     2843.51    101.24 o 
   5   5  16        5.43      -35.81     40.64 o 
   7   5  16       13.36        1.21     60.02 o 
   9   5  16       68.13      108.73     71.54 o 
 -12   6  16      165.92       86.30     82.05 o 
 -10   6  16      250.12      310.42     84.07 o 
  -8   6  16     1844.58     1817.11     83.44 o 
  -6   6  16     1811.63     1528.87     74.92 o 
  -4   6  16      865.11      914.25     61.34 o 
  -2   6  16      821.27      868.25     60.65 o 
   0   6  16    11474.76    10750.75    186.26 o 
   2   6  16     3455.36     3492.97    109.96 o 
   4   6  16     1862.60     1933.38     89.23 o 
   6   6  16     1118.16     1241.16    161.17 o 
   8   6  16      822.95      964.20    111.76 o 
 -11   7  16       88.39      186.33     86.09 o 
  -9   7  16       68.66      175.02     80.23 o 
  -7   7  16       60.33      122.27     57.80 o 
  -5   7  16      812.89      952.71     64.40 o 
  -3   7  16      253.93      267.16     45.27 o 
  -1   7  16       79.54       84.76     39.00 o 
   1   7  16      158.10      169.87     46.43 o 
   3   7  16     3743.65     3698.42    118.42 o 
   5   7  16       39.62       63.36     73.46 o 
   7   7  16       91.52      154.00     73.97 o 
   9   7  16       53.83       24.86     67.70 o 
  -8   8  16     1545.98     1536.95    118.23 o 
  -6   8  16      316.67      345.18     74.57 o 
  -4   8  16      301.88      298.85    100.85 o 
  -2   8  16     1518.58     1539.03     79.17 o 
   0   8  16      349.12      224.10     47.90 o 
   2   8  16      591.39      507.89     60.97 o 
   4   8  16       99.92      148.05     68.21 o 
   6   8  16       15.30      -32.46     48.37 o 
   8   8  16        0.72      -30.31     57.80 o 
  -9   9  16      257.20       94.78     68.11 o 
  -7   9  16      152.28      104.89     60.83 o 
  -5   9  16      475.83      532.53     87.51 o 
  -3   9  16      221.58      228.95     46.86 o 
  -1   9  16       97.62       56.70     42.38 o 
   1   9  16      110.86      176.27     50.29 o 
   3   9  16       98.76       -7.98     42.88 o 
   5   9  16      239.26      196.15     67.30 o 
   7   9  16      277.85      364.38     93.57 o 
  -8  10  16        5.09        9.09     55.37 o 
  -6  10  16        1.37       17.78     60.83 o 
  -4  10  16       77.62       41.81     40.19 o 
  -2  10  16      146.55      149.56     47.78 o 
   0  10  16       33.98      -11.46     65.78 o 
   2  10  16      745.39      694.07     72.29 o 
   4  10  16       41.46       15.34     51.03 o 
   6  10  16        9.45      -34.56     75.79 o 
  -7  11  16       19.11      -20.01     62.25 o 
  -5  11  16      114.12      110.34     70.13 o 
  -3  11  16      390.98      525.26    206.04 o 
  -1  11  16      781.50      757.00    175.32 o 
   1  11  16      291.47      330.86     61.63 o 
   3  11  16      225.98      230.49     57.82 o 
   5  11  16       48.65       29.75     63.46 o 
  -4  12  16       10.53       -1.13     46.86 o 
  -2  12  16      310.92      336.15     64.09 o 
   0  12  16       11.80       57.49     51.14 o 
   2  12  16       69.59      121.13     66.39 o 
 -13   1  17       27.54      -36.39     54.65 o 
 -11   1  17      130.25      158.81     35.29 o 
  -9   1  17      615.73      732.48     99.13 o 
  -7   1  17      723.59      755.24     83.47 o 
  -5   1  17     1643.25     1565.61    148.14 o 
  -3   1  17     2606.54     2583.98    124.69 o 
  -1   1  17     1062.02     1139.46     67.30 o 
   1   1  17       47.04       64.29     39.81 o 
   3   1  17      973.48     1007.89     71.09 o 
   5   1  17      708.49      758.63     89.33 o 
   7   1  17      491.74      500.48     47.26 o 
   9   1  17       42.03        8.66     37.04 o 
  11   1  17       82.86       76.89     77.00 o 
 -12   2  17     2239.29     2159.40     91.64 o 
 -10   2  17       63.03      -58.00     55.98 o 
  -8   2  17       77.48       36.47     32.82 o 
  -6   2  17      330.02      376.33     45.76 o 
  -4   2  17     1307.17     1159.90     65.28 o 
  -2   2  17      659.07      850.83     85.99 o 
   0   2  17       79.00       78.07     38.07 o 
   2   2  17       94.09       78.23     42.61 o 
   4   2  17     1337.98     1268.27     77.67 o 
   6   2  17     2174.56     2121.54     71.12 o 
   8   2  17       87.06      116.36     40.04 o 
  10   2  17      430.55      575.77    100.85 o 
 -13   3  17       20.18       -9.66     39.69 o 
 -11   3  17       91.64       96.92     55.04 o 
  -9   3  17      454.28      379.34     80.23 o 
  -7   3  17      602.85      590.59     46.55 o 
  -5   3  17       88.55      123.49     31.79 o 
  -3   3  17      826.26      833.73     57.99 o 
  -1   3  17     2208.43     2171.58    113.78 o 
   1   3  17     2489.07     2444.45     91.36 o 
   3   3  17      109.01       78.20     46.20 o 
   5   3  17      194.08      136.12     49.51 o 
   7   3  17      147.32       92.71     46.96 o 
 -12   4  17       16.06        9.49     39.11 o 
 -10   4  17      306.74      377.32     79.42 o 
  -8   4  17      115.60      142.10     43.96 o 
  -6   4  17      593.03      667.86     53.88 o 
  -4   4  17      671.11      693.19     76.02 o 
  -2   4  17       99.28       78.45     39.27 o 
   0   4  17      110.47       60.02     93.98 o 
   2   4  17      173.53      153.97     69.02 o 
   4   4  17     7241.72     7111.29    157.82 o 
   6   4  17       92.63      112.74     57.90 o 
   8   4  17       12.35       28.29     64.27 o 
 -11   5  17       19.98      111.56     77.00 o 
  -9   5  17      666.31      632.16     90.34 o 
  -7   5  17      778.66      832.79     61.23 o 
  -5   5  17      530.19      445.31     40.46 o 
  -3   5  17      912.24      831.66     60.84 o 
  -1   5  17       88.90       90.74     37.90 o 
   1   5  17      268.35      242.99    134.50 o 
   3   5  17      390.92      326.22     74.07 o 
   5   5  17        3.16      -39.51     57.19 o 
   7   5  17        9.48      -45.88     58.41 o 
   9   5  17      600.05      563.24    100.64 o 
 -12   6  17       40.21      -46.28     73.56 o 
 -10   6  17        7.90       35.57     67.50 o 
  -8   6  17       62.02      106.26     45.43 o 
  -6   6  17     1464.08     1369.41    104.89 o 
  -4   6  17     3140.99     3061.20     97.63 o 
  -2   6  17      740.08      816.27     63.15 o 
   0   6  17      174.09      198.54     46.94 o 
   2   6  17       31.11       12.77     39.12 o 
   4   6  17      441.40      283.87     53.73 o 
   6   6  17       27.68        1.60     48.89 o 
   8   6  17       50.64       79.22     68.11 o 
 -11   7  17       62.66       71.14     81.04 o 
  -9   7  17      420.01      444.61     94.18 o 
  -7   7  17       26.71      -41.03     51.74 o 
  -5   7  17      178.51      202.60     51.13 o 
  -3   7  17      319.79      305.99     48.86 o 
  -1   7  17     1047.20     1022.84     73.36 o 
   1   7  17      784.20      822.71     70.02 o 
   3   7  17      755.69      626.30     65.59 o 
   5   7  17        6.92       35.48     67.70 o 
   7   7  17      144.15      173.20     75.58 o 
   9   7  17      239.73      158.65     82.86 o 
  -8   8  17      348.84      330.43     79.22 o 
  -6   8  17      806.21      614.58     87.51 o 
  -4   8  17     1047.61     1016.64     70.25 o 
  -2   8  17     1783.05     1835.55    130.25 o 
   0   8  17      280.45      275.41     92.06 o 
   2   8  17      488.61      526.47    122.57 o 
   4   8  17      143.97      139.82     55.78 o 
   6   8  17     1173.84     1235.67     92.31 o 
   8   8  17       12.09       64.06     71.74 o 
  -9   9  17        6.71       20.82     63.46 o 
  -7   9  17      294.22       87.71     63.86 o 
  -5   9  17      239.29      176.83     67.10 o 
  -3   9  17       37.04       36.12     52.55 o 
  -1   9  17       97.72       32.97     41.69 o 
   1   9  17      388.12      264.27     56.34 o 
   3   9  17      209.89      101.33     51.14 o 
   5   9  17      154.40       16.31     54.16 o 
   7   9  17       84.09      137.43     81.45 o 
  -8  10  17      484.17      472.30     94.38 o 
  -6  10  17      340.31      321.33     83.67 o 
  -4  10  17       42.28       87.45     42.79 o 
  -2  10  17      402.82      442.62    100.14 o 
   0  10  17      515.33      477.93     63.25 o 
   2  10  17      170.62      246.22     56.30 o 
   4  10  17      175.78      190.43     78.01 o 
   6  10  17        1.21       15.16     71.14 o 
  -7  11  17       41.59       25.26     74.98 o 
  -5  11  17      259.95      208.97     80.64 o 
  -3  11  17       21.30       55.70     45.67 o 
  -1  11  17      188.18      250.99     59.81 o 
   1  11  17       17.96       -9.99     46.52 o 
   3  11  17      295.11      388.24    110.04 o 
  -4  12  17      371.79      218.47     85.49 o 
  -2  12  17       11.13      -26.60     49.55 o 
   0  12  17       86.24      111.82     63.16 o 
   2  12  17      435.51      521.99     92.66 o 
 -12   0  18       39.66      100.63     49.23 o 
 -10   0  18      726.65      696.63     68.25 o 
  -6   0  18     9730.33     9491.08    224.73 o 
  -4   0  18      127.33       97.01     58.20 o 
  -2   0  18       57.43       65.48     55.98 o 
   0   0  18      503.89      512.72     81.45 o 
   2   0  18      327.73      363.57     76.80 o 
   4   0  18    13846.06    13727.03    310.22 o 
   6   0  18      404.65      464.01     87.10 o 
   8   0  18      956.17     1145.61     79.22 o 
  10   0  18      206.81       11.72     73.56 o 
 -13   1  18        2.81       78.65     43.57 o 
 -11   1  18      184.25      186.40     36.25 o 
  -9   1  18      195.54      187.75     43.43 o 
  -7   1  18      593.63      636.61     83.87 o 
  -5   1  18     1000.24     1031.89     64.43 o 
  -3   1  18     4627.27     4878.30    212.30 o 
  -1   1  18      116.15      137.10     44.26 o 
   1   1  18      936.90      916.51     91.55 o 
   3   1  18      141.55      172.38     48.51 o 
   5   1  18     2714.47     2601.90    102.96 o 
   7   1  18      313.71      286.70     40.51 o 
   9   1  18      324.23      321.42     66.49 o 
 -12   2  18       28.04       80.62     39.38 o 
 -10   2  18      272.34      413.46     58.47 o 
  -8   2  18      603.11      644.05     58.72 o 
  -6   2  18      690.77      735.44     57.26 o 
  -4   2  18     1436.69     1547.85     76.08 o 
  -2   2  18     3734.10     3626.57    106.82 o 
   0   2  18      311.00      337.30     50.69 o 
   2   2  18     6289.14     6310.95    143.18 o 
   4   2  18     4365.96     4240.07    124.44 o 
   6   2  18       89.24       41.89     45.63 o 
   8   2  18      153.86      175.82     70.94 o 
 -13   3  18       91.54      104.81     45.94 o 
 -11   3  18      104.41      177.04     80.64 o 
  -9   3  18       79.70       93.98     65.68 o 
  -7   3  18      550.05      613.25     44.59 o 
  -5   3  18      316.00      450.80     57.09 o 
  -3   3  18       39.81       28.43     37.66 o 
  -1   3  18      558.16      507.88     55.24 o 
   1   3  18      362.66      408.98     56.36 o 
   3   3  18       39.41       44.96     45.40 o 
   5   3  18     1079.50     1107.01     85.39 o 
   7   3  18      145.63      126.08     58.20 o 
 -12   4  18       60.82       74.62     53.77 o 
 -10   4  18        3.01       19.60     59.21 o 
  -8   4  18      365.51      413.75     66.19 o 
  -6   4  18     2796.78     2550.86     60.37 o 
  -4   4  18     2065.58     2144.06     53.00 o 
  -2   4  18     1485.78     1497.13     75.94 o 
   0   4  18       79.73        2.18     37.75 o 
   2   4  18       24.61       49.47     42.80 o 
   4   4  18     2593.44     2598.01    105.56 o 
   6   4  18      539.60      505.73     64.49 o 
   8   4  18      285.59      335.48     85.89 o 
 -11   5  18       32.07       82.66     71.34 o 
  -9   5  18      772.15      620.84     92.76 o 
  -7   5  18       90.23       46.36     65.58 o 
  -5   5  18      133.19      101.64     35.10 o 
  -3   5  18      363.10      395.23     51.11 o 
  -1   5  18      463.20      473.11     54.43 o 
   1   5  18      150.22      128.94     46.30 o 
   3   5  18      699.89      731.69     69.94 o 
   5   5  18       28.05      -32.87     91.65 o 
   7   5  18       93.57       97.41     69.32 o 
   9   5  18      133.81      166.53     78.82 o 
 -10   6  18      214.04      136.01     74.17 o 
  -8   6  18      703.36      854.22     69.09 o 
  -6   6  18      899.88     1036.15     97.61 o 
  -4   6  18       19.79       67.61     38.38 o 
  -2   6  18     2156.38     2215.66    112.26 o 
   0   6  18     3199.43     3266.99    109.32 o 
   2   6  18      823.23      712.86     67.40 o 
   4   6  18       68.16       38.02     44.22 o 
   6   6  18     1314.38     1406.13     93.56 o 
   8   6  18       15.97       32.34     68.92 o 
 -11   7  18       13.28       47.90     86.70 o 
  -7   7  18       26.82      -62.25     49.92 o 
  -5   7  18      105.12      100.85     68.31 o 
  -3   7  18        5.15       -1.42     33.83 o 
  -1   7  18     1449.86     1411.73     81.36 o 
   1   7  18      300.62      244.10     51.08 o 
   3   7  18      202.45      187.00     61.74 o 
   5   7  18       41.63      -18.29     57.80 o 
   7   7  18       63.34      105.49     70.33 o 
  -8   8  18     1095.06     1323.74    121.26 o 
  -6   8  18      595.53      558.80     88.32 o 
  -4   8  18      319.43      276.15     48.93 o 
  -2   8  18      448.28      393.68     54.41 o 
   0   8  18       45.11      -24.07     38.73 o 
   2   8  18     1352.79     1344.18     87.29 o 
   4   8  18       83.58      -12.02     94.58 o 
   6   8  18       12.78       -4.88     52.47 o 
  -9   9  18       19.68        2.22     63.86 o 
  -7   9  18      263.81      124.09     66.29 o 
  -5   9  18      123.42      148.74     69.72 o 
  -3   9  18       20.71       -1.29     35.94 o 
  -1   9  18       81.40       47.00     45.21 o 
   1   9  18      413.56      413.59     61.43 o 
   3   9  18       99.09      154.92     54.44 o 
   5   9  18      184.37      174.50     60.91 o 
   7   9  18        8.83      107.72     77.00 o 
  -8  10  18       12.28      -74.57     49.72 o 
  -6  10  18       49.44      -81.04     56.79 o 
  -4  10  18       29.83       34.84     44.94 o 
  -2  10  18      464.97      550.56     74.27 o 
   0  10  18       74.04       62.73     48.20 o 
   2  10  18      968.01      871.54     80.24 o 
   4  10  18      243.50      334.60    138.84 o 
  -5  11  18       25.78      -36.78     61.64 o 
  -3  11  18      172.93      130.04     50.57 o 
  -1  11  18      230.86      364.97     67.50 o 
   1  11  18      139.58      166.58     57.58 o 
   3  11  18       67.49       60.88     55.06 o 
  -4  12  18       36.51        0.81     65.88 o 
  -2  12  18      181.18      293.31     65.03 o 
   0  12  18      409.48      490.59     74.24 o 
 -13   1  19       14.87      100.88     47.70 o 
 -11   1  19      178.74      138.38     34.50 o 
  -9   1  19      781.51      795.47     69.93 o 
  -7   1  19       68.64      116.61     65.28 o 
  -5   1  19      769.93      890.73     64.66 o 
  -3   1  19      753.47      806.54     65.23 o 
  -1   1  19     1354.41     1395.30     80.79 o 
   1   1  19      858.58      825.38     68.48 o 
   3   1  19     1015.44     1072.39     77.26 o 
   5   1  19      884.39      969.13     77.93 o 
   7   1  19       18.35       72.54     48.33 o 
 -12   2  19        6.08       -5.67     35.95 o 
 -10   2  19      265.98      376.58     56.62 o 
  -8   2  19     1005.93      952.84     68.78 o 
  -6   2  19     2476.35     2568.80     89.87 o 
  -4   2  19      814.58      885.71     62.94 o 
  -2   2  19     3989.29     4166.19    183.10 o 
   0   2  19      236.61      231.48     49.57 o 
   2   2  19      477.60      659.96     65.17 o 
   4   2  19     1269.57     1330.74     84.89 o 
   6   2  19      541.10      647.16     68.37 o 
   8   2  19      105.24      145.51     71.34 o 
 -11   3  19      208.33      215.23     83.47 o 
  -9   3  19       71.07       27.55     44.56 o 
  -7   3  19      948.96     1061.24     55.79 o 
  -5   3  19      563.59      481.10     52.89 o 
  -3   3  19       63.48       72.29    101.05 o 
  -1   3  19      559.28      686.81     61.95 o 
   1   3  19     1046.42     1111.69     75.81 o 
   3   3  19       56.65      -10.69     45.00 o 
   5   3  19     1090.83     1182.62     82.40 o 
   7   3  19      350.47      361.15     60.54 o 
 -12   4  19       10.37      102.07     41.80 o 
 -10   4  19      409.62      348.21     83.26 o 
  -8   4  19     5003.44     4860.37    126.76 o 
  -6   4  19      495.70      565.15     37.05 o 
  -4   4  19      225.87      220.25     27.45 o 
  -2   4  19      105.93       19.16     79.22 o 
   0   4  19     3732.59     3441.02    110.08 o 
   2   4  19      643.87      694.00    119.14 o 
   4   4  19       81.54       86.70     51.28 o 
   6   4  19      459.32      407.14     62.78 o 
   8   4  19       63.89        2.63     62.04 o 
 -11   5  19       52.12      100.44     74.57 o 
  -9   5  19       33.19      120.65     64.47 o 
  -7   5  19      111.18      115.43     44.47 o 
  -5   5  19      507.60      490.33    129.44 o 
  -3   5  19       29.94       62.98     39.58 o 
  -1   5  19       25.38      -51.18     42.54 o 
   1   5  19     1699.65     1746.29    116.51 o 
   3   5  19     1458.66     1480.85     88.92 o 
   5   5  19       13.66      -26.36     86.90 o 
   7   5  19       89.32      117.22     72.75 o 
   9   5  19       49.66       69.52     78.82 o 
 -10   6  19        5.30       86.70     73.56 o 
  -8   6  19       77.37      -19.53     40.71 o 
  -6   6  19       29.34      -19.20     51.33 o 
  -4   6  19      773.87      792.60    129.95 o 
  -2   6  19       97.99       57.64     41.38 o 
   0   6  19     2913.65     2828.78    211.19 o 
   2   6  19      480.75      506.34     98.62 o 
   4   6  19       99.82       25.20     88.62 o 
   6   6  19      184.71       63.15     52.48 o 
   8   6  19        0.08       39.21     69.93 o 
 -11   7  19      119.25      115.20     88.52 o 
  -7   7  19      462.96      521.81     86.90 o 
  -5   7  19      137.32      158.60     52.14 o 
  -3   7  19      467.24      626.90    119.84 o 
  -1   7  19       55.65       92.32     45.20 o 
   1   7  19      308.74      260.02     55.98 o 
   3   7  19      619.93      599.86    116.61 o 
   5   7  19      144.36      112.04     70.23 o 
   7   7  19       11.98        6.67     67.10 o 
  -8   8  19      838.26      718.86    101.86 o 
  -6   8  19      355.19      326.18     82.05 o 
  -4   8  19       26.72       70.36     39.66 o 
  -2   8  19       24.69       24.40     55.37 o 
   0   8  19     1841.59     1988.39     96.67 o 
   2   8  19        3.38       21.97     46.38 o 
   4   8  19       88.51       68.07    148.44 o 
   6   8  19       21.60       21.78     56.13 o 
  -9   9  19        5.84        1.21     66.09 o 
  -7   9  19       91.60       51.53     61.24 o 
  -5   9  19      171.05       39.81     64.67 o 
  -3   9  19       66.90      125.37     45.37 o 
  -1   9  19      337.17      348.92     59.51 o 
   1   9  19      144.24      165.35     54.35 o 
   3   9  19       32.49       28.10     50.80 o 
   5   9  19      196.57       46.69     54.17 o 
  -8  10  19       49.50       23.04     66.89 o 
  -6  10  19      111.40      169.36     79.22 o 
  -4  10  19      126.83       89.36     67.00 o 
  -2  10  19     1105.97     1122.92     84.64 o 
   0  10  19      109.67      132.45     53.38 o 
   2  10  19      158.18       93.57     75.08 o 
   4  10  19      240.91      188.76     64.36 o 
  -5  11  19      142.00       21.83     71.14 o 
  -3  11  19      105.52       74.91     48.83 o 
  -1  11  19      241.81      150.85     57.80 o 
   1  11  19       14.07       61.04     51.87 o 
   3  11  19      147.34      107.61     59.79 o 
  -2  12  19       34.45      120.08     61.64 o 
 -12   0  20      260.89      271.94     62.54 o 
 -10   0  20      340.73      323.28     54.76 o 
  -6   0  20      621.92      609.73     85.49 o 
  -4   0  20     1033.99      998.76     97.81 o 
  -2   0  20      826.71     1172.77    107.31 o 
   0   0  20    10989.13    11640.58    282.53 o 
   2   0  20      156.27       51.94     69.32 o 
   4   0  20     2560.36     2657.98    154.20 o 
   6   0  20      847.17      769.99    105.70 o 
   8   0  20      256.55      236.66     85.08 o 
 -11   1  20      386.20      368.50     43.76 o 
  -9   1  20      100.84       78.66     38.88 o 
  -7   1  20      771.22      881.55     93.37 o 
  -5   1  20       84.25      169.56    120.05 o 
  -3   1  20      923.09     1107.94     72.30 o 
  -1   1  20      299.44      273.82    111.36 o 
   1   1  20      452.87      449.37     61.79 o 
   3   1  20      108.99       92.49     52.23 o 
   5   1  20      371.63      419.16     84.27 o 
   7   1  20      180.54      191.01     55.08 o 
 -12   2  20       23.81       54.51     40.43 o 
 -10   2  20     1978.92     1956.98    114.69 o 
  -8   2  20     1857.03     1986.75     87.70 o 
  -6   2  20       62.57       63.43     41.41 o 
  -4   2  20     1152.40     1165.37     73.69 o 
  -2   2  20      204.96      193.44     49.59 o 
   0   2  20       11.31       57.01     41.73 o 
   2   2  20      277.63      270.87     68.51 o 
   4   2  20     4014.09     4066.56    127.90 o 
   6   2  20       30.26       45.37     48.97 o 
   8   2  20     1559.38     1609.30    133.79 o 
 -11   3  20       23.24       58.20     70.73 o 
  -9   3  20       12.22       95.21     41.69 o 
  -7   3  20     1615.07     1630.15     97.45 o 
  -5   3  20       10.62       29.10     40.64 o 
  -3   3  20       79.46       43.05     42.37 o 
  -1   3  20      731.09      765.83     90.14 o 
   1   3  20      922.19      952.29     73.80 o 
   3   3  20       70.50       -2.38     46.48 o 
   5   3  20       19.31        6.70     47.66 o 
   7   3  20      716.99      782.87     75.82 o 
 -12   4  20      143.99      138.30     57.09 o 
 -10   4  20      291.39      292.03     82.66 o 
  -8   4  20       83.03       38.50     42.34 o 
  -6   4  20      224.82      199.26     30.57 o 
  -4   4  20     2839.26     3017.93    110.45 o 
  -2   4  20     9046.37     9002.37    172.81 o 
   0   4  20     4850.93     4670.82    130.26 o 
   2   4  20     1277.52     1395.39     87.38 o 
   4   4  20        4.60      -59.03     44.87 o 
   6   4  20      137.00      128.73     56.19 o 
   8   4  20      232.53      219.88     81.85 o 
 -11   5  20       25.77       27.08     73.77 o 
  -9   5  20      240.16      244.34     77.00 o 
  -7   5  20       75.13       74.75     41.16 o 
  -5   5  20       34.99       20.91     35.08 o 
  -3   5  20      574.77      540.45     57.72 o 
  -1   5  20     2415.15     2255.81     95.12 o 
   1   5  20     1893.95     1814.37    213.01 o 
   3   5  20      352.59      329.63     59.86 o 
   5   5  20       79.55      116.29     54.21 o 
   7   5  20      134.33      193.00     79.02 o 
   9   5  20       95.05      151.37     81.85 o 
 -10   6  20      130.01       98.02     81.24 o 
  -8   6  20       40.93       -4.65     59.21 o 
  -6   6  20      370.41      300.32     76.59 o 
  -4   6  20      345.85      381.14     53.88 o 
  -2   6  20      196.97      202.72     60.53 o 
   0   6  20       24.11       17.13     71.24 o 
   2   6  20       51.99       25.15     43.05 o 
   4   6  20        1.46       13.32     47.24 o 
   6   6  20      601.50      639.38     78.78 o 
   8   6  20       57.73      105.70     75.99 o 
  -7   7  20      172.87      188.96     74.98 o 
  -5   7  20       62.94       36.15     69.02 o 
  -3   7  20      126.72      163.98     46.00 o 
  -1   7  20      340.47      315.55     68.01 o 
   1   7  20      460.48      346.00     60.53 o 
   3   7  20      208.50      108.08     71.24 o 
   5   7  20       87.09       60.55     54.35 o 
   7   7  20      204.72      217.86     84.68 o 
  -8   8  20        8.67       72.75     65.68 o 
  -6   8  20       30.57       91.95     60.43 o 
  -4   8  20      767.49      693.19     66.39 o 
  -2   8  20     1313.14     1416.48     85.53 o 
   0   8  20      194.00      171.20     63.26 o 
   2   8  20      642.41      583.50     70.28 o 
   4   8  20       86.04      100.19    108.32 o 
   6   8  20       92.72       66.64     61.38 o 
  -7   9  20      120.00       36.98     64.67 o 
  -5   9  20      244.77      151.98     70.94 o 
  -3   9  20      131.02      143.64     50.59 o 
  -1   9  20      381.80      426.37     68.81 o 
   1   9  20      636.36      621.91     72.09 o 
   3   9  20       14.99       36.83     49.85 o 
   5   9  20       54.94      -26.31     55.06 o 
  -6  10  20      213.00      107.92     79.83 o 
  -4  10  20       52.81      -33.69     41.00 o 
  -2  10  20      117.33      134.84     51.66 o 
   0  10  20      113.88       83.54     54.73 o 
   2  10  20       13.05       34.46     50.35 o 
   4  10  20       73.20       -1.08     54.76 o 
  -5  11  20      178.32      285.77     92.56 o 
  -3  11  20       74.36       26.00     48.26 o 
  -1  11  20       20.05       60.36     55.25 o 
   1  11  20       23.92        4.80     65.28 o 
 -11   1  21       12.65      -25.22     30.57 o 
  -9   1  21      546.03      590.06     63.65 o 
  -7   1  21       76.76       44.06     65.28 o 
  -5   1  21      875.15      846.16    107.52 o 
  -3   1  21     1152.66     1088.48     75.16 o 
  -1   1  21      840.33      957.18     96.00 o 
   1   1  21     1101.26     1134.85     81.72 o 
   3   1  21     1019.29     1051.52     82.24 o 
   5   1  21      531.79      645.77     71.28 o 
   7   1  21       96.62      111.98     53.63 o 
 -12   2  21       14.49       -8.88     39.03 o 
 -10   2  21       41.40       45.05     48.50 o 
  -8   2  21       67.80       92.51     40.95 o 
  -6   2  21       28.98       29.85     43.68 o 
  -4   2  21     2547.36     2611.15    100.59 o 
  -2   2  21      292.60      314.23     54.64 o 
   0   2  21        9.82       33.83    137.12 o 
   2   2  21       51.92       13.64     49.22 o 
   4   2  21     4430.67     4296.37    181.18 o 
   6   2  21      668.30      710.43     73.31 o 
   8   2  21       12.76       -1.82     68.71 o 
 -11   3  21      189.72      243.93     83.06 o 
  -9   3  21      261.56      277.85     52.69 o 
  -7   3  21      741.35      758.14     51.28 o 
  -5   3  21     1145.62     1167.85     73.15 o 
  -3   3  21      109.07       51.14    126.51 o 
  -1   3  21      161.20      161.18     50.12 o 
   1   3  21       56.55       53.82     45.94 o 
   3   3  21       16.86       -1.05     73.56 o 
   5   3  21      753.54      826.07    243.53 o 
   7   3  21      441.11      422.59     67.01 o 
 -12   4  21       22.79        5.25     70.33 o 
 -10   4  21        1.27      -57.40     60.02 o 
  -8   4  21      450.27      334.87     56.80 o 
  -6   4  21      246.56      147.61     27.85 o 
  -4   4  21     2828.99     2897.78    102.22 o 
  -2   4  21     1668.97     1702.88     85.77 o 
   0   4  21      759.55      730.36    128.13 o 
   2   4  21     1693.41     1903.74    136.92 o 
   4   4  21        3.68       -1.18     48.59 o 
   6   4  21      826.91      883.85     83.16 o 
   8   4  21      313.16      346.60     89.53 o 
 -11   5  21      149.53      130.55     81.24 o 
  -9   5  21       84.68      -65.08     57.80 o 
  -7   5  21       45.65      -79.12     52.75 o 
  -5   5  21       12.39       18.85     38.60 o 
  -3   5  21     1116.86     1157.18    259.49 o 
  -1   5  21     1511.11     1497.78     83.64 o 
   1   5  21       39.85       23.27     44.72 o 
   3   5  21       87.19      102.82     52.88 o 
   5   5  21      100.97      134.58     54.71 o 
   7   5  21       58.00       19.40     65.68 o 
  -8   6  21        0.65      -73.36     48.91 o 
  -6   6  21      391.03      435.32     83.06 o 
  -4   6  21      301.66      323.25     52.42 o 
  -2   6  21      160.09      171.18     48.30 o 
   0   6  21       40.59      -23.88     40.13 o 
   2   6  21     1224.01     1267.10    108.93 o 
   4   6  21     1357.20     1252.46     91.73 o 
   6   6  21      172.69       56.22     73.16 o 
   8   6  21        6.93      -24.05     69.52 o 
  -7   7  21      127.96      200.28     74.98 o 
  -5   7  21       19.80      -47.07     69.42 o 
  -3   7  21      148.67      178.91     47.99 o 
  -1   7  21      284.07      298.71     56.26 o 
   1   7  21       76.89       79.13     53.86 o 
   3   7  21       34.55       62.01     50.44 o 
   5   7  21       39.82       97.24     58.94 o 
   7   7  21      474.87      686.52    113.78 o 
  -8   8  21       20.52      -87.31     58.20 o 
  -6   8  21      169.26      196.44     76.80 o 
  -4   8  21        9.76       -3.37     47.39 o 
  -2   8  21      155.20       92.36     58.30 o 
   0   8  21      344.83      408.15     63.84 o 
   2   8  21      478.78      408.94     67.15 o 
   4   8  21        0.40      -62.69     95.49 o 
   6   8  21       93.13      194.87     69.78 o 
  -7   9  21      153.34      163.09     81.65 o 
  -5   9  21       62.30       47.49     65.68 o 
  -3   9  21       73.17       83.78     47.44 o 
  -1   9  21      313.24      316.42     88.11 o 
   1   9  21      572.20      651.16     74.59 o 
   3   9  21        2.36       27.86     66.59 o 
   5   9  21       46.12        9.11     63.46 o 
  -6  10  21      199.39      273.03     88.92 o 
  -4  10  21      371.00      353.99     64.71 o 
  -2  10  21      248.14      247.82     59.03 o 
   0  10  21      258.19      243.99     65.95 o 
   2  10  21       85.55       32.21     54.96 o 
  -3  11  21       37.09       21.20     48.65 o 
  -1  11  21      193.39      198.69     62.02 o 
   1  11  21       45.63       47.84     55.54 o 
 -12   0  22      384.52      463.18     73.40 o 
 -10   0  22       67.02      126.38     47.81 o 
  -6   0  22      500.59      511.71     89.33 o 
  -4   0  22     3583.08     3305.09    159.05 o 
  -2   0  22       29.35      -18.39     60.22 o 
   0   0  22     7593.82     8089.54    245.55 o 
   2   0  22      293.60      153.39     79.83 o 
   4   0  22      781.70      813.64    109.33 o 
   6   0  22      290.40      370.44     97.41 o 
   8   0  22      538.73      544.45    105.29 o 
 -11   1  22      142.43      144.45     36.89 o 
  -9   1  22      382.87      354.32     56.70 o 
  -7   1  22      218.09      332.45     82.05 o 
  -5   1  22     1979.27     2152.11     93.94 o 
  -3   1  22       55.90       93.84     70.53 o 
  -1   1  22      612.81      724.55     98.83 o 
   1   1  22        0.37       -5.79     47.65 o 
   3   1  22     3442.79     3618.45    125.11 o 
   5   1  22      107.75      100.82     55.31 o 
   7   1  22       27.95       83.54     55.91 o 
 -12   2  22      154.88      161.99     48.01 o 
 -10   2  22      836.43      957.44    126.82 o 
  -8   2  22     1535.05     1514.84     80.86 o 
  -6   2  22       24.38      -16.05     38.50 o 
  -4   2  22     1232.95     1394.60     93.57 o 
  -2   2  22       35.72        7.57     42.33 o 
   0   2  22       24.64       62.77     45.69 o 
   2   2  22     2002.67     1930.09    200.48 o 
   4   2  22      206.17      201.96     59.14 o 
   6   2  22      381.63      396.19     66.28 o 
   8   2  22      135.37       84.88     77.40 o 
 -11   3  22      217.36      267.37     87.71 o 
  -9   3  22      133.07      173.56     48.94 o 
  -7   3  22      299.56      311.88     40.63 o 
  -5   3  22     1268.88     1254.37     77.26 o 
  -3   3  22       44.94       38.54     44.46 o 
  -1   3  22       96.18      107.67     47.87 o 
   1   3  22     1176.96     1264.54     85.23 o 
   3   3  22       15.96        4.68     45.81 o 
   5   3  22      495.23      544.58     73.07 o 
   7   3  22      118.42      151.55     57.11 o 
 -10   4  22       12.50       83.67     72.35 o 
  -8   4  22        9.43       17.90     41.55 o 
  -6   4  22      792.27      746.97     43.38 o 
  -4   4  22       50.20       17.28     67.60 o 
  -2   4  22     3416.16     3716.70    119.18 o 
   0   4  22     1872.88     1804.36     96.12 o 
   2   4  22     3864.53     3773.81    226.05 o 
   4   4  22     1106.55     1081.11     87.44 o 
   6   4  22       82.01      141.63     59.56 o 
   8   4  22       16.01       20.41     70.13 o 
 -11   5  22       91.01      115.60     78.62 o 
  -9   5  22       86.09      140.66     76.39 o 
  -7   5  22       24.54      -41.83     53.56 o 
  -5   5  22        2.66      -14.41     41.63 o 
  -3   5  22      868.15      906.32     71.34 o 
  -1   5  22      120.99      149.98     47.23 o 
   1   5  22      366.83      386.08     58.67 o 
   3   5  22      570.16      673.60    128.13 o 
   5   5  22      189.08      290.51     64.99 o 
   7   5  22        7.72      101.05     77.20 o 
  -8   6  22      349.35      318.30     84.07 o 
  -6   6  22      981.15     1015.13    110.75 o 
  -4   6  22       75.33       34.35    104.28 o 
  -2   6  22      354.73      394.37     57.93 o 
   0   6  22      318.43      134.97     50.97 o 
   2   6  22     1666.27     1706.59    105.29 o 
   4   6  22      127.24      183.41     59.52 o 
   6   6  22      384.16      352.22     70.77 o 
  -7   7  22      118.19       -0.81     63.66 o 
  -5   7  22       15.03      -24.53     51.03 o 
  -3   7  22      180.57      262.49     51.88 o 
  -1   7  22        2.16      -36.80     42.68 o 
   1   7  22       32.27      -14.48     45.22 o 
   3   7  22       43.46       24.09     48.63 o 
   5   7  22       41.56       62.27     59.03 o 
  -8   8  22       57.85       33.35     72.55 o 
  -6   8  22       15.55       27.49     65.08 o 
  -4   8  22       41.19       37.55     70.83 o 
  -2   8  22      177.78      194.01     53.49 o 
   0   8  22        1.31      -36.96     44.97 o 
   2   8  22      414.45      456.07     92.86 o 
   4   8  22       39.20       11.04     59.21 o 
  -7   9  22       19.94      -68.92     64.67 o 
  -5   9  22      381.85      177.85     84.07 o 
  -3   9  22       50.48      101.99     57.70 o 
  -1   9  22      174.73      156.26     56.86 o 
   1   9  22       83.03       91.02     58.15 o 
   3   9  22       16.09        4.17     78.41 o 
  -6  10  22      228.56      229.99     90.14 o 
  -4  10  22      255.73      220.16     59.47 o 
  -2  10  22       58.90      143.00     55.22 o 
   0  10  22       85.44       33.71     54.81 o 
   2  10  22      283.15      265.61     68.88 o 
  -1  11  22      211.20      182.15     67.00 o 
 -11   1  23      112.80      134.41     42.09 o 
  -9   1  23      193.58      272.79     51.92 o 
  -7   1  23      530.94      719.47     94.58 o 
  -5   1  23      415.97      395.45     69.42 o 
  -3   1  23       98.52       90.49     49.74 o 
  -1   1  23       70.96       68.90     49.30 o 
   1   1  23      835.85      727.02     74.22 o 
   3   1  23     1027.99     1044.28     83.88 o 
   5   1  23       30.56       66.11     68.81 o 
   7   1  23      136.78      163.07     61.51 o 
 -10   2  23      273.10      247.51     56.64 o 
  -8   2  23      311.54      327.98     51.65 o 
  -6   2  23       22.67       49.63     59.21 o 
  -4   2  23     2169.08     2411.36    206.54 o 
  -2   2  23      844.47      928.97     74.66 o 
   0   2  23      106.81       50.49     70.53 o 
   2   2  23      582.42      613.23    130.55 o 
   4   2  23     1047.52     1036.13     84.64 o 
   6   2  23        1.80       28.32     83.97 o 
   8   2  23       12.58       -6.87     73.16 o 
 -11   3  23       54.00      -80.03     66.09 o 
  -9   3  23        7.94       -3.91     49.31 o 
  -7   3  23      766.52      738.04     53.89 o 
  -5   3  23      245.54      259.50     73.97 o 
  -3   3  23       12.70       40.52     45.51 o 
  -1   3  23     1159.67     1418.43     86.88 o 
   1   3  23     2114.88     2068.14    187.65 o 
   3   3  23      111.19       99.52     54.43 o 
   5   3  23        0.49      -56.30     50.34 o 
   7   3  23       41.63       38.60     55.22 o 
 -10   4  23      563.54      290.01     85.28 o 
  -8   4  23       48.54       89.91     44.61 o 
  -6   4  23       17.65       21.02     63.86 o 
  -4   4  23      506.09      513.52     61.39 o 
  -2   4  23     1970.64     1818.77     92.03 o 
   0   4  23       93.83      126.11     53.33 o 
   2   4  23      125.26       88.72     54.43 o 
   4   4  23       80.84       87.63     56.70 o 
   6   4  23       82.27      135.85     59.44 o 
   8   4  23      661.15      789.80    117.22 o 
  -7   5  23       37.85      -37.19     57.40 o 
  -5   5  23       15.91       -3.59     40.08 o 
  -3   5  23      145.14      195.21     52.55 o 
  -1   5  23      208.91      271.29     58.00 o 
   1   5  23      148.92       88.84     51.50 o 
   3   5  23      585.17      612.83     76.17 o 
   5   5  23       43.53       32.16     54.35 o 
   7   5  23      212.33      115.60     78.41 o 
  -8   6  23      130.05       -7.88     67.50 o 
  -6   6  23       36.45       16.37     62.85 o 
  -4   6  23       36.20       -5.58     70.53 o 
  -2   6  23      220.51      248.97     92.86 o 
   0   6  23      292.50      297.91    142.98 o 
   2   6  23       21.92       35.17     49.26 o 
   4   6  23       89.62       29.79     55.02 o 
   6   6  23        6.65       10.02     57.90 o 
  -7   7  23       31.55       10.31     58.20 o 
  -5   7  23       31.33       51.15     46.94 o 
  -3   7  23      403.92      385.44     61.21 o 
  -1   7  23      233.79      290.00    161.78 o 
   1   7  23       95.70       46.22     66.89 o 
   3   7  23      235.42      176.11     60.14 o 
   5   7  23       38.54        5.02    105.29 o 
  -8   8  23       88.45       33.35     73.97 o 
  -6   8  23       37.15      -59.21     62.45 o 
  -4   8  23      342.66      328.09    133.28 o 
  -2   8  23      177.82      139.89     52.75 o 
   0   8  23       43.61      109.00     55.09 o 
   2   8  23       39.72        6.28     49.50 o 
   4   8  23       15.10       36.76     71.54 o 
  -7   9  23      145.24      -12.53     73.77 o 
  -5   9  23      298.64      398.94     97.41 o 
  -3   9  23       76.79       63.12     65.78 o 
  -1   9  23      153.23      141.04     57.80 o 
   1   9  23       68.00       17.41     54.03 o 
   3   9  23        9.54      -73.11     67.80 o 
  -4  10  23      314.18      447.88    146.22 o 
  -2  10  23       32.30       51.12     57.50 o 
   0  10  23       98.00       36.60     57.38 o 
 -10   0  24      200.63      189.23     57.50 o 
  -6   0  24       97.37      129.95     68.31 o 
  -4   0  24     1338.23     1188.73    114.59 o 
  -2   0  24       10.14       34.76     65.28 o 
   0   0  24      775.62      811.62    105.29 o 
   2   0  24      182.00      197.45     84.07 o 
   4   0  24        7.03       -9.70     75.79 o 
   6   0  24     3427.10     3783.86    194.01 o 
   8   0  24        4.73        6.87     86.90 o 
 -11   1  24        5.23       44.08     47.72 o 
  -9   1  24      903.11     1061.39     81.20 o 
  -7   1  24      129.98       63.26     68.11 o 
  -5   1  24       41.59        0.95     41.60 o 
  -3   1  24      233.09      262.02     55.87 o 
  -1   1  24     1064.55     1092.86     96.40 o 
   1   1  24      491.59      440.11     66.16 o 
   3   1  24       93.01      134.64     57.17 o 
   5   1  24       47.14       98.53     57.94 o 
   7   1  24       49.71      105.96     70.83 o 
 -10   2  24      156.45      158.37     52.55 o 
  -8   2  24      493.78      649.57     63.13 o 
  -6   2  24      823.46      926.24     72.72 o 
  -4   2  24     1393.85     1534.45     87.73 o 
  -2   2  24     2873.58     2928.50    112.83 o 
   0   2  24      178.54      223.42     57.95 o 
   2   2  24     1469.45     1546.46     94.95 o 
   4   2  24      300.13      244.81     64.16 o 
   6   2  24       14.23      -33.75     52.31 o 
   8   2  24       23.68       46.48     79.22 o 
 -11   3  24       85.48      -75.38     69.52 o 
  -9   3  24       50.03       46.26     43.15 o 
  -7   3  24       53.11       42.74     35.37 o 
  -5   3  24      436.44      463.52    128.23 o 
  -3   3  24       11.57       -9.43     43.43 o 
  -1   3  24     2066.44     2215.23    102.10 o 
   1   3  24      621.00      512.39     68.99 o 
   3   3  24      358.94      470.43    119.94 o 
   5   3  24       74.01      -11.83     54.14 o 
   7   3  24      193.26      235.72     66.15 o 
 -10   4  24      186.47      116.21     77.40 o 
  -8   4  24      199.98      303.99     53.69 o 
  -6   4  24      457.70      333.86     80.84 o 
  -4   4  24      408.80      424.48     72.65 o 
  -2   4  24      306.70      267.70    106.40 o 
   0   4  24       28.10       89.95     52.54 o 
   2   4  24     2451.42     2346.62    110.29 o 
   4   4  24      864.76      836.98    113.28 o 
   6   4  24      145.82      164.37     62.74 o 
  -7   5  24       29.95      -80.23     61.03 o 
  -5   5  24       40.02       13.85     42.37 o 
  -3   5  24      888.19      919.19    134.80 o 
  -1   5  24      155.01      132.15     68.92 o 
   1   5  24        0.48       -2.91     48.85 o 
   3   5  24       11.59        7.90     74.98 o 
   5   5  24      510.41      426.04     73.13 o 
   7   5  24      109.15      169.96     89.12 o 
  -8   6  24       57.75      -20.41     71.34 o 
  -6   6  24      694.44      665.51    102.26 o 
  -4   6  24      492.76      572.01     65.35 o 
  -2   6  24     1199.46     1306.24    216.04 o 
   0   6  24      473.54      514.53    132.47 o 
   2   6  24      486.58      514.30     74.13 o 
   4   6  24      144.72       87.26     99.13 o 
   6   6  24      721.49      793.80     90.41 o 
  -7   7  24       36.22      -92.76     61.84 o 
  -5   7  24       67.35       87.77     51.27 o 
  -3   7  24      966.99      984.44     80.10 o 
  -1   7  24       87.91       35.18     56.89 o 
   1   7  24       13.57       30.60     76.90 o 
   3   7  24       38.79       67.58     58.41 o 
   5   7  24      181.82      111.08     69.72 o 
  -6   8  24        7.74       79.02     70.94 o 
  -4   8  24       13.91       41.15     58.81 o 
  -2   8  24      645.22      742.48     88.52 o 
   0   8  24       57.71       20.11     59.82 o 
   2   8  24       45.62       10.75     53.94 o 
   4   8  24       78.66      198.26     69.68 o 
  -5   9  24      104.10       56.59     75.58 o 
  -3   9  24       24.84       93.35     51.13 o 
  -1   9  24       82.70       94.60     56.12 o 
   1   9  24       20.90      128.55     59.09 o 
  -2  10  24      552.09      516.30     90.94 o 
   0  10  24       68.54       59.46     60.39 o 
 -11   1  25      318.72      349.38     48.54 o 
  -9   1  25      204.83      259.75     54.00 o 
  -7   1  25       92.82       58.20     64.87 o 
  -5   1  25       95.61      139.76     50.22 o 
  -3   1  25     1508.16     1504.37    109.44 o 
  -1   1  25      267.11      210.01     57.59 o 
   1   1  25       28.04       60.23     52.23 o 
   3   1  25      478.90      436.93     69.24 o 
   5   1  25      256.80      373.33     70.26 o 
   7   1  25       72.00       77.07     61.07 o 
 -10   2  25       63.01      107.59     94.48 o 
  -8   2  25       26.40       84.35     43.18 o 
  -6   2  25     2399.21     2423.03    102.11 o 
  -4   2  25      411.87      478.40    167.64 o 
  -2   2  25      595.17      645.65     80.13 o 
   0   2  25        2.77       11.18     86.80 o 
   2   2  25     1948.86     1831.04    102.82 o 
   4   2  25       93.64       58.70     57.40 o 
   6   2  25       33.05       12.54     56.72 o 
  -9   3  25       16.47       -8.16     78.01 o 
  -7   3  25       76.01       71.76     35.03 o 
  -5   3  25      700.81      764.85     71.49 o 
  -3   3  25      125.84       87.82     48.82 o 
  -1   3  25      780.75      962.21     79.98 o 
   1   3  25       38.79       59.15     53.37 o 
   3   3  25       74.28      136.22     59.25 o 
   5   3  25      216.30      136.90     62.29 o 
   7   3  25       33.81       40.95     58.76 o 
 -10   4  25      123.24      178.45     86.90 o 
  -6   4  25        3.50      101.05     69.12 o 
  -4   4  25      898.73      999.48    108.63 o 
  -2   4  25      449.84      422.25     66.69 o 
   0   4  25      292.30      326.96     64.41 o 
   2   4  25       17.76      -62.46     50.84 o 
   4   4  25     1367.68     1294.52     99.22 o 
   6   4  25      188.75      251.17     69.35 o 
  -7   5  25       39.16        2.02     69.52 o 
  -5   5  25      206.18      248.85     55.69 o 
  -3   5  25      674.22      493.46     77.00 o 
  -1   5  25       11.42       63.72     50.62 o 
   1   5  25       16.05       27.73     53.63 o 
   3   5  25      288.75      222.86     62.83 o 
   5   5  25      143.82      170.50    100.34 o 
  -8   6  25        6.56      -32.54     66.89 o 
  -6   6  25        1.92      155.01     73.56 o 
  -4   6  25       11.94       85.49     49.54 o 
  -2   6  25      223.32      231.73     55.69 o 
   0   6  25      164.81      245.28     60.45 o 
   2   6  25       82.62       65.27     71.14 o 
   4   6  25       60.21       27.30     59.42 o 
  -7   7  25      100.21       38.80     66.09 o 
  -5   7  25       87.70       61.03     72.65 o 
  -3   7  25      178.01      109.79     53.61 o 
  -1   7  25       49.37      156.93     80.03 o 
   1   7  25       29.17        1.02     53.09 o 
   3   7  25      160.20      163.85     95.29 o 
  -6   8  25       47.55        0.20     69.93 o 
  -4   8  25      425.12      494.57    104.18 o 
  -2   8  25       14.26       25.60     50.56 o 
   0   8  25      625.32      697.90    151.27 o 
   2   8  25      451.50      457.57    150.06 o 
  -5   9  25      181.10      123.89     85.08 o 
  -3   9  25       27.31       42.21     52.29 o 
  -1   9  25       34.96       -1.17     73.06 o 
   1   9  25       36.13      -12.02    123.99 o 
  -6   0  26      849.49     1000.78    111.56 o 
  -4   0  26      546.69      613.16     95.39 o 
  -2   0  26       31.80      182.49     75.99 o 
   0   0  26       47.85       33.55     66.89 o 
   2   0  26     1503.53     1440.55    144.10 o 
   4   0  26       18.28       46.48     82.66 o 
   6   0  26      522.95      522.82    110.55 o 
  -7   1  26       76.48       86.70     75.79 o 
  -5   1  26        8.84       -5.11     86.60 o 
  -3   1  26      426.00      422.96    137.43 o 
  -1   1  26      119.05      146.58     54.45 o 
   1   1  26      489.85      498.84     72.96 o 
   3   1  26       12.12       92.59     56.30 o 
   5   1  26      141.46      180.64     66.52 o 
   7   1  26       22.39       47.84     61.76 o 
 -10   2  26      626.51      629.00     72.82 o 
  -8   2  26       13.41      161.21     67.00 o 
  -6   2  26       51.63      138.57    135.91 o 
  -4   2  26      732.82      873.29    116.51 o 
  -2   2  26     2568.08     2655.98    113.96 o 
   0   2  26      111.48       44.95     52.19 o 
   2   2  26      252.97      272.23     65.72 o 
   4   2  26      215.95      182.92     63.69 o 
   6   2  26        8.32       -3.13     54.66 o 
  -9   3  26       15.52       46.99     93.77 o 
  -7   3  26      326.17      394.90     94.58 o 
  -5   3  26      628.85      568.57     68.86 o 
  -3   3  26      284.89      322.85    134.09 o 
  -1   3  26      298.40      330.90     61.92 o 
   1   3  26      734.55      777.12    108.83 o 
   3   3  26       30.33       54.31     58.10 o 
   5   3  26       42.00       -9.21     55.88 o 
  -6   4  26       11.70       10.31     70.13 o 
  -4   4  26      613.95      675.40     95.19 o 
  -2   4  26      350.46      321.09     61.24 o 
   0   4  26      136.45      165.19     60.30 o 
   2   4  26      122.14       78.45     57.04 o 
   4   4  26      438.46      473.95    125.10 o 
   6   4  26       11.13        6.02     62.16 o 
  -7   5  26       49.75      -24.05     69.52 o 
  -5   5  26       74.86       38.56     46.91 o 
  -3   5  26       59.38       95.51     51.37 o 
  -1   5  26       42.59      -19.17     48.51 o 
   1   5  26      113.88      127.77     88.11 o 
   3   5  26      541.71      335.41     73.09 o 
   5   5  26       25.98      -18.15     59.94 o 
  -8   6  26      388.87      371.25    100.24 o 
  -6   6  26      455.45      334.27     92.16 o 
  -4   6  26      328.32      293.26     61.88 o 
  -2   6  26       10.38       48.28     50.35 o 
   0   6  26     2600.45     2812.32    122.45 o 
   2   6  26       35.80      125.51     66.89 o 
   4   6  26      172.91      154.08    101.25 o 
  -7   7  26      449.74      260.30     92.16 o 
  -5   7  26       18.85      131.57     83.26 o 
  -3   7  26       17.79       69.20     53.66 o 
  -1   7  26      108.08       67.29     53.12 o 
   1   7  26      213.70      147.65    104.18 o 
   3   7  26       75.53       83.21     62.97 o 
  -6   8  26       79.82       33.95     83.67 o 
  -4   8  26      209.72      265.57    162.28 o 
  -2   8  26       35.78       61.10     50.41 o 
   0   8  26        0.12       32.58    103.88 o 
   2   8  26       37.12       30.30     57.91 o 
  -3   9  26       51.13       46.50     55.76 o 
  -1   9  26       93.66      193.40     69.60 o 
  -7   1  27       49.03      -17.99     68.11 o 
  -5   1  27        1.62       50.80     49.39 o 
  -3   1  27      343.15      340.74     63.79 o 
  -1   1  27      632.17      675.01     76.15 o 
   1   1  27      237.21      234.59     73.06 o 
   3   1  27       89.62       88.39     62.08 o 
   5   1  27       53.81      110.73     63.56 o 
 -10   2  27       39.54      165.42     73.66 o 
  -8   2  27        0.97      124.90     65.28 o 
  -6   2  27      336.60      358.23     64.34 o 
  -4   2  27     1564.74     1623.01     96.56 o 
  -2   2  27       13.56        2.97     49.26 o 
   0   2  27      876.81      907.46     84.00 o 
   2   2  27      340.79      365.79     68.72 o 
   4   2  27       15.65       29.74     57.57 o 
   6   2  27      113.43       91.90     90.54 o 
  -9   3  27        0.23      -46.63     85.18 o 
  -7   3  27       51.94       -2.63     75.99 o 
  -5   3  27      139.03      210.40     57.49 o 
  -3   3  27      126.93      127.26     55.20 o 
  -1   3  27      657.44      859.14    105.39 o 
   1   3  27      185.82      274.43     65.28 o 
   3   3  27        1.28       89.85     63.44 o 
   5   3  27      194.57      253.29     79.22 o 
  -6   4  27      482.85      566.88    108.93 o 
  -4   4  27       45.10       50.46     63.96 o 
  -2   4  27      115.75      260.10     71.34 o 
   0   4  27        1.83      -66.05     50.01 o 
   2   4  27      616.40      679.83     83.79 o 
   4   4  27       10.73       -7.29     56.81 o 
  -7   5  27        5.73      -83.47     77.00 o 
  -5   5  27      140.67      142.23     56.68 o 
  -3   5  27      126.32      144.65     57.42 o 
  -1   5  27      223.20      217.15     61.77 o 
   1   5  27      417.26      428.93     73.37 o 
   3   5  27       60.32       54.06     78.92 o 
  -6   6  27       31.53      -74.98     72.35 o 
  -4   6  27      201.22      244.94     95.39 o 
  -2   6  27       20.03       63.01     52.75 o 
   0   6  27      472.45      631.31     81.56 o 
   2   6  27       89.50      144.91     60.79 o 
   4   6  27       11.37      -50.96     61.72 o 
  -5   7  27      199.50      160.26     89.93 o 
  -3   7  27      173.57      219.85     89.43 o 
  -1   7  27       46.90       95.90     54.73 o 
   1   7  27      211.92      228.29     68.90 o 
  -4   8  27      113.77       26.91     55.45 o 
  -2   8  27       52.82       20.96    117.92 o 
   0   8  27       17.31        2.82     60.94 o 
  -6   0  28     2931.65     3209.70    178.05 o 
  -4   0  28      194.99      271.21     84.48 o 
  -2   0  28      462.08      662.47    104.28 o 
   0   0  28      995.68     1026.05    130.35 o 
   2   0  28     1316.31     1672.35    154.20 o 
   4   0  28      109.77      199.87     93.37 o 
  -5   1  28      129.32      141.52     54.07 o 
  -3   1  28     1334.80     1483.89    132.68 o 
  -1   1  28       99.27      129.43     55.72 o 
   1   1  28        1.58      -34.40     52.33 o 
   3   1  28       41.53       28.13     59.58 o 
   5   1  28      264.58      229.58     72.36 o 
  -6   2  28       30.81      -17.18     50.02 o 
  -4   2  28        6.67       36.60     50.59 o 
  -2   2  28      308.54      314.32     65.73 o 
   0   2  28       85.72      125.74     60.28 o 
   2   2  28      254.77      286.32     69.31 o 
   4   2  28      390.19      319.21     75.37 o 
  -7   3  28      113.42      153.59     84.27 o 
  -5   3  28      196.57      227.05     60.55 o 
  -3   3  28       48.38       21.05     50.73 o 
  -1   3  28      573.10      653.85     78.06 o 
   1   3  28      108.16      141.54    155.01 o 
   3   3  28       99.16       69.95     61.91 o 
   5   3  28      160.23      121.40     80.94 o 
  -6   4  28       77.85       56.18     84.07 o 
  -4   4  28      813.53     1048.55    156.42 o 
  -2   4  28      184.15      184.05     62.52 o 
   0   4  28      272.87      283.72     68.71 o 
   2   4  28      516.48      502.79     79.93 o 
   4   4  28      366.75      424.78     80.83 o 
  -7   5  28      189.25       91.75     89.53 o 
  -5   5  28      501.01      498.45     71.92 o 
  -3   5  28      110.64      125.35     55.05 o 
  -1   5  28      151.44       78.24     57.91 o 
   1   5  28      150.37      225.00    107.11 o 
   3   5  28      201.61      202.17     70.21 o 
  -6   6  28        0.82        6.47     74.57 o 
  -4   6  28       87.60       32.03     60.43 o 
  -2   6  28       10.62      -49.43     49.88 o 
   0   6  28     1262.08     1543.51    109.54 o 
   2   6  28      119.13      121.75     60.96 o 
  -5   7  28      123.70       23.04     83.06 o 
  -3   7  28       33.14       47.71    131.77 o 
  -1   7  28       38.68       13.09    119.44 o 
   1   7  28       38.24       78.78     60.43 o 
  -5   1  29      384.74      400.37    117.82 o 
  -3   1  29      412.14      419.66     70.44 o 
  -1   1  29       21.80       17.27    104.89 o 
   1   1  29       19.89       41.28     62.95 o 
   3   1  29      315.68      393.43     79.74 o 
  -6   2  29       63.98       46.21     55.72 o 
  -4   2  29      455.86      531.25     74.72 o 
  -2   2  29       17.14       26.75     54.51 o 
   0   2  29      908.13     1006.07     90.71 o 
   2   2  29       81.65       39.40     61.32 o 
   4   2  29       50.78       88.60     68.75 o 
  -7   3  29      102.17      145.11     90.14 o 
  -5   3  29      481.61      533.80     73.38 o 
  -3   3  29        0.49        3.52     81.45 o 
  -1   3  29       34.06      130.12     60.27 o 
   1   3  29      205.00      187.00     66.00 o 
   3   3  29       34.22       -9.32     63.37 o 
  -6   4  29       46.65      -75.18     73.97 o 
  -4   4  29      336.20      326.65     70.14 o 
  -2   4  29        7.90      -57.76     53.47 o 
   0   4  29      639.71      517.89     78.68 o 
   2   4  29      109.58      142.87     68.59 o 
  -7   5  29      179.81      -71.14     85.89 o 
  -5   5  29       24.40       91.62     65.78 o 
  -3   5  29      169.18      227.70     84.88 o 
  -1   5  29       32.58      139.09     60.50 o 
   1   5  29       98.19       60.63     67.30 o 
   3   5  29      106.92      138.03     70.04 o 
  -6   6  29      131.56       -8.49     83.06 o 
  -4   6  29       57.24       21.99     69.62 o 
  -2   6  29       91.16       29.11     56.89 o 
   0   6  29      129.11      187.72     68.46 o 
  -3   7  29       37.80       88.65    135.00 o 
  -1   7  29       18.67       21.83     59.15 o 
  -6   0  30     2470.89     2933.84    181.28 o 
  -4   0  30     1917.15     1733.79    150.56 o 
  -2   0  30      783.76      729.57    122.27 o 
   0   0  30      216.42      260.50     94.18 o 
   2   0  30      100.91      101.45     91.35 o 
   4   0  30      195.94      252.42    109.94 o 
  -5   1  30      128.49      158.98     60.16 o 
  -3   1  30      186.41      252.98     66.41 o 
  -1   1  30        7.13       85.00     53.00 o 
   1   1  30        6.69       -2.75     57.96 o 
   3   1  30      172.78      242.15     73.49 o 
  -6   2  30        1.23       37.45     52.48 o 
  -4   2  30      337.44      308.04     68.20 o 
  -2   2  30        1.46       -7.73     51.29 o 
   0   2  30        8.98       87.22     55.40 o 
   2   2  30      102.67      140.40     83.47 o 
  -7   3  30       19.36     -112.16     75.38 o 
  -5   3  30      115.36      178.08     62.27 o 
  -3   3  30       59.06      122.38     62.50 o 
  -1   3  30      244.88      266.79     67.68 o 
   1   3  30      154.32      164.96     78.62 o 
   3   3  30       26.39       20.71     65.51 o 
  -6   4  30       61.24        6.87     83.87 o 
  -4   4  30       88.08      271.02     69.61 o 
  -2   4  30      186.32      248.92     81.14 o 
   0   4  30        0.49       93.83     64.96 o 
   2   4  30      213.92      214.39     99.03 o 
  -5   5  30       38.12       76.05    125.50 o 
  -3   5  30       33.48      205.47     65.49 o 
  -1   5  30      281.54      305.12     69.83 o 
   1   5  30      151.42      250.29     81.95 o 
  -4   6  30       35.06      112.72     64.04 o 
  -2   6  30      444.03      543.51     79.92 o 
  -5   1  31      157.53      218.53     64.27 o 
  -3   1  31      250.14      272.29    110.95 o 
  -1   1  31       42.76      120.73    118.23 o 
   1   1  31       61.79       -2.08     61.56 o 
  -6   2  31      559.70      564.05    116.41 o 
  -4   2  31        1.06       41.53     86.70 o 
  -2   2  31       66.04       67.54     59.97 o 
   0   2  31       56.71      102.92     59.33 o 
   2   2  31       77.42       41.61     69.02 o 
  -5   3  31       45.32       50.81     57.06 o 
  -3   3  31       77.57       29.81    144.60 o 
  -1   3  31      300.26      331.53     70.68 o 
   1   3  31       92.21      101.88     64.68 o 
  -4   4  31       28.16        4.57     58.38 o 
  -2   4  31      101.45       67.82     60.13 o 
   0   4  31      234.97      355.13     76.73 o 
  -3   5  31      216.78      267.66     72.19 o 
  -1   5  31       71.94      165.37     89.73 o 
  -6   0  32      103.42       96.60     90.54 o 
  -4   0  32      128.32      201.89     96.60 o 
  -2   0  32       99.76      -90.54     77.61 o 
   0   0  32      929.67     1245.93    141.87 o 
  -5   1  32      165.52      287.38     67.79 o 
  -3   1  32       79.33      163.70    138.03 o 
  -1   1  32       32.50      108.48     61.90 o 
   1   1  32       13.71       15.20     67.16 o 
  -4   2  32      182.03      188.11     68.77 o 
  -2   2  32        2.66       89.97     61.22 o 
   0   2  32        5.06        3.79     99.53 o 
  -3   3  32       21.31       91.98     63.45 o 
  -1   3  32       55.68      144.15    181.99 o 
  -3   1  33      115.21      275.50     84.98 o 
  -1   1  33       27.80      104.51    152.68 o 
                                                 
